# Supplementary material for: Systematic analysis of the molecular mechanism underlying atherosclerosis using a text mining approach
Source: Hum Genomics. 2016 Jun 2;10:14. doi: 10.1186/s40246-016-0075-1 (PMC4890502; doi:10.1186/s40246-016-0075-1)
Supplement: Additional file 1: Table S1. — A complete list of genes identified by text mining. (XLSX 148 kb) [file 40246_2016_75_MOESM1_ESM.xlsx]

## Sheet: Table S1
Table S1. A complete list of genes identified by text mining.
Gene ID	Pubmed hits	Gene mention	Pubmed IDs	Gene symbol	Gene description
348	1873	APOE///ApoE///Apoe///Apolipoprotein E///Apolipoprotein E3///Apolipoprotein e///apoE///apoe///apolipoprotein E///apolipoprotein E3///apolipoprotein e	10069791;10073953;10073981;10086392;10094927;10190885;10195942;10208477;10208497;10217376;10224149;10323783;10353889;10364077;10364084;10364560;10404048;10405767;10415771;10416033;10417402;10428312;10430768;10431657;10441097;10441168;10446078;10449689;10479659;10484615;10488957;10511288;10511293;10516643;10521366;10525126;10534277;10546000;10620617;10630734;10634795;10634808;10669641;10672848;106…	APOE	apolipoprotein E
3949	551	LDL Receptor///LDL receptor///LDLR///LDLr///Ldlr///Low Density Lipoprotein Receptor///Low density lipoprotein receptor///ldlr///low density lipoprotein receptor	10049948;10094927;10195942;10224158;10323773;10383427;10415729;10417402;10446074;10449689;10511293;10516643;10534470;10669643;10712392;10712395;10712397;10712412;10712437;10727439;10729382;10737683;10764675;10777503;10811597;10842656;10858435;10865832;10866061;10884286;10933930;10938018;10953027;10974047;10978255;11023938;11033118;11073835;11090096;11116058;11137088;11160132;11164418;11172721;112…	LDLR	low density lipoprotein receptor
3630	465	Ins///Insulin///Proinsulin///insulin///proinsulin	10030386;10073958;10073963;10077455;10189532;10235090;10323773;10327283;10417739;10418853;10436102;10446082;10447228;10447516;10479667;10496480;10526736;10691057;10822799;10826515;10830174;10880413;10884287;10895855;11006892;11012904;11057118;11092284;11122778;11155488;11156865;11231916;11306606;11330505;11342468;11347751;11385507;11412781;11445560;11561432;11742860;11826668;11855685;11874431;118…	INS	insulin
6347	248	CCL2///Ccl2///MCP-1///MCP1///Mcp-1///Mcp1///Monocyte chemoattractant protein-1///monocyte chemoattractant protein-1	10079097;10208486;10208497;10364084;10381273;10428302;10559506;10661575;10729382;10754394;10880418;11121811;11168595;11248083;11264989;11319201;11382718;11403209;11447087;11602498;11696575;11727015;11755917;11788470;11838000;12067906;12438296;12504827;12548076;12588766;12618265;12645642;12658354;12686741;12805493;12844369;12923954;12967585;14504088;14612201;14624139;14656734;14709354;14739122;150…	CCL2	chemokine (C-C motif) ligand 2
338	237	APOB///ApoB///ApoB-100///ApoB-48///Apob///Apolipoprotein B///apoB///apoB-100///apoB-48///apolipoprotein B///apolipoprotein B48	10079097;10447794;10449689;10484536;10511898;10588944;10634369;10669643;10852956;10856526;10886297;10888240;10987202;11040400;11156865;11164857;11229870;11243601;11244945;11278414;11330505;11369001;11433198;11433351;11500194;11705704;11714842;11715409;11737238;11752403;11796243;11876490;11950705;12042435;12044579;12066187;12086920;12122008;12143784;12231568;12352009;12385895;12389240;12538880;125…	APOB	apolipoprotein B (including Ag(x) antigen)
183	181	Angiotensin II///Angiotensinogen///angiotensin I///angiotensin II///angiotensinogen	10209008;10329589;10373223;10404957;10484544;10516628;10630734;10679518;10690290;10736279;10747353;10821809;10828488;10841510;10841519;10842656;11033054;11040250;11078182;11122777;11157699;11201833;11234373;11334765;11409704;11517684;11549346;11557673;11606327;11696688;11705288;11814137;11821716;11824874;11963567;11967786;12140725;12143941;12197410;12352014;12354168;12397682;12615694;12716477;127…	AGT	angiotensinogen (serpin peptidase inhibitor, clade A, member 8)
3569	181	IL-6///IL6///Il-6///Interleukin 6///interleukin 6	10521364;10736279;11114578;11199329;11354255;11395027;11758653;11795295;11805151;11840367;11849469;11982823;12006399;12197410;12566658;12574550;12923954;14612201;14612208;15050298;15155967;15315334;15451790;15488864;15529027;15557373;15585561;15876998;15902817;15921687;15935563;15942160;15969253;15992611;16087797;16218480;16275545;16281484;16290959;1632849;16405895;16484594;16518702;16604541;1662…	IL6	interleukin 6 (interferon, beta 2)
7124	133	TNF///TNF-alpha///TNFA///TNFa///Tumor Necrosis Factor alpha///Tumor necrosis factor alpha///tumor necrosis factor alpha	10428302;10525042;10551885;10931139;10953027;11114578;11199329;11359186;11665662;11742877;11779885;11846495;11882327;12135329;12149102;12431986;12438296;12459434;12566658;12771009;12874961;12900819;12923954;12967585;14612208;14699114;1526343;15345516;15734902;15760679;15808757;15823270;15845526;15892282;15914954;15942160;15992611;16258026;16281484;16337042;16386648;16430720;16604541;16713007;1678…	TNF	tumor necrosis factor (TNF superfamily, member 2)
4846	124	ECNOS///ENOS///Endothelial nitric oxide synthase///eNOS///eNOs///ecNOS///endothelial nitric oxide synthase	10362523;10683374;11222475;11239195;11241423;11254905;11257252;11298374;11406471;11468208;11485632;11705813;11905585;11927518;12163452;12364322;12476417;12562964;12564113;12666069;12857717;14707037;14736551;15001455;15079780;15191702;15326089;15380447;15537508;15613778;15663912;15823793;15914954;15997106;16026776;16060860;16061736;16213264;16230278;16364824;16377020;16595793;16600160;16684613;170…	NOS3	nitric oxide synthase 3 (endothelial cell)
19	123	ABC-1///ABCA1///ATP binding cassette transporter 1///Abca1	11172721;11226287;11348992;11349008;11478940;11714841;11752403;11931723;11950702;11972062;12054089;12093886;12236582;12763760;12948871;15084924;15447840;15498770;15528463;15528481;15578089;15767853;15851589;15891392;15961705;16013195;16080812;16224068;16258026;16311343;16336952;16410462;16456089;16610615;16704350;16807312;16879828;16917103;16928680;17324574;17922810;17992262;18000963;18006857;182…	ABCA1	ATP-binding cassette, sub-family A (ABC1), member 1
335	119	APOA1///ApoA1///Apolipoprotein A-I///Apolipoprotein A1///apoA1///apolipoprotein A-I///apolipoprotein A1///apolipoprotein a-I	10052118;10073953;10192646;10195942;10407497;10534470;10634369;10933125;10989917;11031214;11211620;11349008;11477092;11478940;11742873;12208466;12573361;12724575;12742997;12818410;12846269;12875674;12933536;1442718;14529830;14980712;15277327;15353488;15529023;16151025;16292998;16297766;16353062;1640859;16807312;16873395;16968945;16990839;17284700;17457002;17464177;17475009;17520819;17615369;18277…	APOA1	apolipoprotein A-I
948	114	CD36///CD36 antigen///Cd36///fatty acid translocase	10323787;10764668;10772649;10865832;10953027;11048891;11122778;11231915;11231916;11344094;11433350;11560944;11795270;11884283;11888513;12145296;12569165;12667426;14563650;14656734;14699114;14704742;14707446;14720468;15022174;15084924;15486305;15507866;15607497;16075060;16123174;16148537;16313757;16336952;16552394;16566276;16670819;16768400;16822947;16825595;16880330;16919281;16960501;16960503;173…	CD36	CD36 molecule (thrombospondin receptor)
4318	113	Gelatinase B///MMP-9///MMP9///gelatinase B///matrix metalloproteinase 9	10199873;10731924;10953027;10957885;11254667;12526080;12801609;12967585;14993123;15256791;15308548;15345515;15351863;15525463;15583828;15585220;15585934;15603712;15746435;15772219;15932694;16159601;16254208;16306430;16317521;16471178;16574900;16774841;16801460;17067317;17194891;17239887;17531242;17706748;17927738;17942126;17973930;18173548;18310893;18973519;18984437;19144335;19307695;19339995;195…	MMP9	matrix metallopeptidase 9 (gelatinase B, 92kDa gelatinase, 92kDa type IV collagenase)
5972	111	Renin///renin	10075381;10209008;10484544;10642324;10821809;11033054;11334765;11355019;11479463;11487025;11493760;11814137;11824874;11884292;12105166;12140725;12140726;12745671;12975417;1324185;14704595;14766373;15023892;15123520;15326089;15454852;15831357;16005008;16053790;16115475;16213264;16396964;16489846;16503870;16613201;17220293;17285438;17327458;17446534;17596405;17704609;18096165;18158357;18274671;1828…	REN	renin
1636	106	ACE///Ace///CD143///angiotensin I converting enzyme	10075381;10373223;10404957;10516628;10630734;10636265;10642324;10676718;10690290;10695702;10736279;10781632;11241423;11274933;11387483;11509924;11744122;11824874;11882318;11941276;11963567;12025972;12105166;12140725;12140726;12162936;12197410;12484511;12745671;12848617;12857717;12967585;12975417;1324185;14525797;14668580;15451269;15572387;15585195;15694930;15715683;15723967;15792927;15809232;1586…	ACE	angiotensin I converting enzyme (peptidyl-dipeptidase A) 1
2152	87	CD142///Tissue Factor///Tissue factor///tissue factor	10199872;10398162;10407489;10546000;10675726;10807755;10840019;10865834;10931797;11073858;11127875;11245662;11254667;11274432;11425765;11675344;11795309;11834519;11888507;11929768;12016797;12818400;12860248;12871422;14504177;14522500;14995996;15033248;15717870;15725689;15933981;16355095;16385085;16479461;16820231;17133101;17196206;17969370;18236227;18670075;18677291;18778013;19662362;20223370;206…	F3	coagulation factor III (thromboplastin, tissue factor)
5054	86	PAI-1///PAI1///Plasminogen activator inhibitor-1///SERPINE1///plasminogen activator inhibitor-1	10064006;10073958;10073963;10235438;10417739;10645149;10712412;10764685;10826515;11110693;11304480;11425776;11567663;11795260;11821716;11884297;11916936;12394330;12431476;12719278;12818410;1285699;12884639;1342293;14512369;14515193;14581403;14593385;1468721;1495992;14974371;15136052;15258185;15346794;15380459;15469859;15794194;16460449;16507303;17706748;17767054;18501910;18778013;19161364;1930445…	SERPINE1	serpin peptidase inhibitor, clade E (nexin, plasminogen activator inhibitor type 1), member 1
958	86	CD40	10049948;10546000;10599486;10860949;10861012;10993275;11097365;11137828;11168595;11238037;11247126;11420156;11572655;11796241;12386144;12438296;12524242;12771009;13130179;14517846;14522500;14560935;15177268;15454852;15472106;15585204;15746436;16002076;16109925;16317521;16431336;16476470;16514830;16752185;17133101;17332487;17482093;17619839;17997063;18285570;18590112;18929241;19190856;19232335;196…	CD40	CD40 molecule, TNF receptor superfamily member 5
1071	84	CETP///lipid transfer protein	10195942;10449689;10601244;10619997;10910363;10978244;10978256;11454007;11689208;11689217;11903340;12119188;12444911;12518020;12579494;12588754;12763278;12791674;14984434;14993244;15085072;15342674;15488860;15676013;15761619;15857309;15963532;16439711;16603720;16697088;16822236;16946130;17069349;17121756;17272756;17293475;17325387;17520819;17966439;18243217;18458167;18524427;18599739;18620517;190…	CETP	cholesteryl ester transfer protein, plasma
4023	82	Lipoprotein Lipase///Lipoprotein lipase///lipoprotein lipase	10377176;10407505;10484615;10580081;10744772;10837514;10978269;11140837;11369001;11477088;11578709;11730817;12236049;12589967;12628029;12641539;13514035;14580165;14764824;15122303;1526341;15320848;15529371;15545743;15639492;1569193;15721013;16174715;16755277;17029199;1719546;17761930;17854791;18032735;18457983;18590804;18619685;18712055;18778013;188364;19284080;210586;21125190;23316606;23328524;2…	LPL	lipoprotein lipase
3329	77	GroEL///HSP60///HSP65///HSPD1///Heat shock protein 65///Hsp60///Hsp65///heat shock protein 65///hsp60///hsp65	10484536;10677242;10829245;10866061;10880409;11016802;11331850;11742875;11809000;12097449;12383583;12645882;12702515;12828655;12858120;12952827;14683657;15032582;15107067;15557401;15699420;16116071;16126974;16218479;16254226;16307374;16418767;16596821;17070529;17097662;17189460;17240316;17324390;17888930;17894024;17901374;18226869;18318155;18778013;18985284;19418313;19505506;19863380;19880562;206…	HSPD1	heat shock 60kDa protein 1 (chaperonin)
3586	77	IL-10///IL10///Il-10///Il10///Interleukin 10///interleukin 10	10073964;10521249;10591656;10591660;11687507;11795295;12039795;12765335;12923954;14709353;15178562;15496963;15507866;16300768;16336952;16460885;16467202;16484594;16523426;16604541;16678185;17098305;17213232;17706223;17924848;18307728;18487233;18703531;19118909;19302038;19700159;20354139;20814021;20930170;20966418;21067752;21116822;21198399;21358010;21418223;21915349;21915378;22006602;22556042;225…	IL10	interleukin 10
7099	76	TLR4///Toll///Toll-like Receptor 4///Toll-like receptor 4///tlr4///toll-like receptor 4	11889007;12124407;12822738;14764071;15147329;15249654;15361786;15459086;15472123;15528321;16567960;16890863;16960501;17367503;17419716;17587646;17681703;17689203;17872459;17888930;17938289;17981690;18044001;18220700;18220804;18981139;19099973;19378021;19746160;19900676;20001205;20095435;20132416;20347092;20467793;20505314;20614515;20980751;21298446;21439567;21903856;22145357;22483185;22580897;226…	TLR4	toll-like receptor 4
959	75	CD154///CD40 ligand///CD40L///Cd40l///cd40l///gp39	10049948;10525042;10546000;10861012;10993275;11097365;11137828;11238037;11247126;11572655;11796241;12438296;12771009;13130179;14517846;15177268;15472106;15746436;16002076;16109925;16317521;16401308;16476470;16669409;16752185;17133101;17332487;17407217;17482093;17619839;18285570;18929241;19190856;19232335;19616449;19652870;19732763;19896127;20100871;20453414;20644648;20651286;20705757;21594650;217…	CD40LG	CD40 ligand
5468	71	PPAR gamma///PPARG///PPARg///PPARgamma///PPar gamma///Peroxisome Proliferator-activated Receptor Gamma///Peroxisome proliferator activated receptor gamma///Peroxisome proliferator-activated receptor gamma///peroxisome proliferator activated receptor gamma///peroxisome proliferator-activated receptor gamma	10101923;10821819;10953027;10974014;11007963;11152628;11172721;11231915;11351658;11550996;11742860;11790295;11795308;11861426;11934839;12006382;12037504;12163127;12542724;12681242;12682906;14597889;14720468;14737851;14999925;15128052;15142970;15275632;15284449;15381085;15489539;15541649;15578084;15578089;15607497;15811195;15947238;15959402;15994444;16013195;16105480;16311343;16498507;16499094;168…	PPARG	peroxisome proliferator-activated receptor gamma
7450	71	VWF///vWD///vWF///vWd///vWf///von Willebrand factor	10365597;10493219;10521383;10525133;10704664;10854003;10947894;11137081;11520791;11697715;12394330;12417293;15033248;15289398;15717870;15823283;15830646;15842350;15842351;16102437;16556716;1739133;17696906;19615715;20821938;20846630;21217085;2123089;21281279;23175323;23288905;2344301;24073984;24489497;24888196;2514640;25338457;25420483;316693;3282240;3485423;3550894;3906356;397604;6609712;6970527…	VWF	von Willebrand factor
5444	68	PON///PON1///Paraoxonase 1///Pon///paraoxonase 1///pon1	10421475;10496287;10694505;10729395;10748217;10831526;11233155;11257264;11304460;11555845;11893784;11935033;12135950;12204800;12829216;14642403;15098021;15454271;15454272;15580063;15607899;15722558;16043712;16155079;16627808;16855361;16891303;17893973;18028194;18059326;18607188;19029066;19090870;19103284;19359600;19371607;19550323;20078196;20182519;20221877;20221878;20485444;20586760;21322770;214…	PON1	paraoxonase 1
7422	68	VEGF///VEGF-A///VEGFA///VPF///Vegfa///vascular permeability factor	10731922;11156961;11157721;11283668;11356390;11419898;11834138;12041024;14553837;14990597;15256791;15550686;15754021;15823283;15891993;15933981;15937083;16005023;16129816;16276035;16697267;16835467;16935942;16999951;17046051;17141247;18371555;18778013;18821600;18976721;19089693;19134193;19213348;19754853;20489684;20676744;21051830;21206178;21440631;21732164;21872252;22104174;23054554;23561917;235…	VEGFA	vascular endothelial growth factor A
4353	67	MPO///Myeloperoxidase///myeloperoxidase	10744670;10880973;10946213;11104675;11150504;11181641;11238037;11533038;11705704;12031894;12377783;12645639;12861032;12915675;14638540;15118255;15292228;15451427;15498770;15722558;15911707;16289072;16326702;16639078;17828273;17875305;17878766;17991873;18072094;18173946;18280811;18457050;18778013;19091698;19126404;19323651;19410253;19652086;19877084;20618774;20801654;21594650;22078494;22219194;224…	MPO	myeloperoxidase
5743	63	COX-2///Cox-2///PTGS2	10073969;10514410;10731924;10942685;10952950;10957885;11248083;11755922;11956125;12086701;12392964;12626204;12767669;14522423;14987412;15063354;15090261;15618071;15655126;15950196;16020773;16040051;16101563;16212965;16218482;16380543;16424787;16458279;16785826;16792983;17015640;17097036;17313769;17318614;17495879;17584067;17680542;17950326;17993809;18420277;18560564;18759289;18948273;19320776;194…	PTGS2	prostaglandin-endoperoxide synthase 2 (prostaglandin G/H synthase and cyclooxygenase)
213	62	Albumin///Serum albumin///albumin///serum albumin	10217362;10493569;10707915;10725283;10822799;10994751;11012904;11061583;11453874;11786115;12119477;12324906;12451010;12511750;14983239;15056824;15899935;16183078;16488920;16904116;17048689;17132646;17196951;17557276;17660266;18032533;18504763;18778013;19349048;19625006;20345387;20445135;2077278;20807525;21127137;21217085;21757644;21839592;22440139;22542304;22753191;22936021;23001639;24072533;2410…	ALB	albumin
920	59	CD4	10226085;10441168;11382732;11934839;15153667;15159291;15579444;15662027;15731463;16002076;16052840;16126976;16281484;16418392;16424368;16983590;17272749;17324390;17446440;17629180;17673719;18795166;18832748;19180496;19347338;19390417;19902068;19952000;20539016;20930170;20952673;21315044;21357823;21760899;22223728;22282240;22313962;22489804;22552859;22675748;22851544;22907478;23351788;23688675;238…	CD4	CD4 molecule
968	56	CD68///CD68 antigen///macrosialin	10381272;10487835;10736279;11110779;11180175;11351605;12213722;14532881;15084924;15625283;15892282;16631603;16809559;16983590;17174298;18158358;19029066;19253070;19307695;19381133;19615715;19941414;20509747;20637465;20854809;21117022;21293004;21339485;21350215;21656154;21760899;22309125;22415012;23009206;23224081;23435395;23490339;24040642;24043262;24409354;24481950;24622812;25545330;25799286;258…	CD68	CD68 molecule
949	54	CLA-1///SCARB1///SR-BI///SRB1///Scarb1	10562717;10601244;10680042;10712397;10751392;10764675;10821819;11478940;11861414;12119188;12829524;12920050;14581413;14748727;15331403;15891392;15967843;16122381;16397139;16946130;18778013;19269112;20137092;20160195;21071707;21155269;21454568;21840001;22078494;22494625;22614118;22628436;22648616;22907331;23528829;23722970;23967310;24082102;24314261;24333476;24367219;24508946;24735625;24885743;249…	SCARB1	scavenger receptor class B, member 1
2006	49	Elastin///elastin	10732241;11917057;12023844;12067911;12724931;1417182;15557705;16503874;17084416;17261792;1729827;1743021;17541670;1777963;17951286;18212511;18778013;20079903;20443820;20549907;20662734;21336283;21389732;21707943;22653163;22940777;23261250;23549462;23561795;24518143;24553721;24661719;2532078;25463119;25490419;25680278;2986656;3437027;3551601;4038306;4065308;6556003;7259826;7370083;7669085;8359459;…	ELN	elastin
3952	49	Leptin///leptin	10447228;10731922;11445560;11935372;12674182;14699970;15292320;15514201;15519013;15533870;15947243;16487244;16580676;17362969;17560160;17587397;17635573;17690315;18651016;18778013;18843191;19160571;20145358;20410156;20874424;21074769;21186986;21383620;21670088;21786576;21952524;22929534;23099119;23122912;23124060;23316287;23535989;23711806;24282409;24399454;24623101;25006659;25043845;25242517;253…	LEP	leptin
7157	49	P53///TP53///Trp53///p53///p53 tumor suppressor	10086392;10218140;10854211;11286645;11325863;11325869;11864147;11980686;12842843;14602218;14634290;15377416;15711569;15746445;16427050;16929177;16973168;17386169;17570351;17868191;19608184;20027663;20060114;20122687;21552854;21654327;21703625;22051552;22052376;23074332;23289388;23336931;23381569;23832324;24833292;24840660;25156994;25212213;26286632;7742717;8124617;8827062;9157960;9314841;9351392;…	TP53	tumor protein p53
5465	48	PPAR///PPARA///Peroxisome proliferator-activated receptor alpha///peroxisome proliferator-activated receptor alpha	10327283;10821819;11007963;11914252;11934839;12056591;12377786;12681242;12957325;12957742;15084924;15123680;15489539;15500388;15578084;16013195;16140885;16275545;16498507;16939380;17214990;17214992;17485363;17520819;17897018;18173954;18311660;18541586;19307033;20399568;20798360;20970951;21093860;23085268;23122912;23337913;23620818;23710746;23717417;23845592;23964012;24163149;24594319;24604149;255…	PPARA	peroxisome proliferator-activated receptor alpha
3162	45	HMOX1///HO-1///Hmox1///Ho-1	10341838;10880418;11249874;11498468;11571246;11591622;11866032;12958201;14529548;15181468;15743416;16020746;16100019;16405896;16999951;17245120;17495224;17541213;17846865;17882798;18620357;18633191;19487598;20395699;20654107;20796278;20972512;21144518;21622183;21914349;22004613;22261087;22833723;23051009;23243449;23590132;23620122;24056745;24739026;24934350;25016572;25359861;25483717;25799286;950…	HMOX1	heme oxygenase (decycling) 1
3553	44	IL-1///Il1b	11073843;11114578;12197410;12459434;12624309;15034566;15353494;15914123;16218480;16786783;17132885;17136227;18268038;18487233;19134193;2012178;20805419;21278342;21451572;21484785;21683158;21684355;22201674;22201681;22323762;23073918;23130147;23474106;23663344;23944376;24048132;24749953;24832046;25572731;25757594;26413013;26619277;26732762;26826559;3260741;8291216;8411665;9476549;9660044;	IL1B	interleukin 1, beta
6352	44	CCL5///Ccl5///RANTES	10559506;11282909;12438296;12483207;14504088;14656931;15017357;15361791;16259780;17138939;17888930;17893273;18220701;18388327;18392345;19122657;19134193;19665464;20139115;20943669;21133894;21757933;21806879;22321225;22662117;22664781;22815945;23525413;23633271;24749953;24888196;25027757;25155378;25383745;25424368;25488987;25572731;25740843;25889019;25902883;26619277;26861272;26956647;8981204;	CCL5	chemokine (C-C motif) ligand 5
1177	43	Statin///statin	10636252;10729380;12147963;12460866;14644388;15452025;15744552;16781950;16809559;16954452;16990839;16996864;17284700;17984667;18372435;18582631;18790840;19110088;19298496;19449008;19471553;19733714;20943669;21226265;21226269;21494127;21570685;21903856;22076422;22149320;22163030;22689416;23565981;23727083;23751736;24188322;24370878;24445279;24468472;24829600;25051126;25069568;25694464;	STN	statin
3605	43	IL-17///IL-17A///IL17///IL17A///Interleukin 17A///interleukin 17A	16604541;19134193;19660432;19737863;20007582;20020510;20368519;20505315;20603314;20683328;20814021;20935201;20952673;21116822;21300351;21474820;21596236;21946932;22116098;22402284;22927332;23048071;23474106;23859810;23903754;24021126;24023645;24045154;24508995;24845870;25092442;25103543;25234818;25261478;25313857;25649806;25743474;25890878;25976521;26077826;26166769;26449606;26667768;	IL17A	interleukin 17A
3606	43	IL-18///IL18///Interleukin 18///Interleukin-18///interleukin-18	11577031;11581135;11805151;11834721;12829194;15034566;15604417;15860756;16306550;16405895;16438977;16504691;17182600;17336309;17626902;18336766;18455646;18476459;18487233;18590113;19201478;19204428;19381133;19712260;20350254;20428172;21042583;22596175;22839584;22922166;23121308;23474106;23944376;24100713;24242683;24282409;24375159;25003948;25342490;25475966;25808972;26099046;26381780;	IL18	interleukin 18 (interferon-gamma-inducing factor)
4982	43	Osteoprotegerin///osteoprotegerin	11742876;14661073;15117849;15143295;15292354;15576949;16325821;16840715;17169261;17261926;17570371;18172035;18606923;18612580;19007931;19062016;19592469;20727694;20861651;21119343;21255853;21486111;22100028;22506827;22584471;23018352;23287888;23312504;23351153;23722820;23726804;23758931;23894240;23990207;24488413;24531425;25166588;25218813;25240503;25296363;25374442;25679449;26307009;	TNFRSF11B	tumor necrosis factor receptor superfamily, member 11b
6696	42	OPN///Opn///Osteopontin///osteopontin	10331084;10712383;11068982;11210756;11399898;11742876;12027233;12730087;14597759;15143295;15218333;15576949;16279715;16373611;16776647;18317949;18924496;19361352;20074733;20486203;20732681;21407077;21477221;22005275;22017169;22410136;22739422;23447133;23755169;24295386;25128758;26307009;26367531;26372536;7785915;7918316;7929835;8200973;8213995;8254036;8408622;8934620;	SPP1	secreted phosphoprotein 1
207	41	AKT///Akt///Akt1	15837948;15942461;16581003;16640963;16720346;16942488;17255531;17306468;17483449;17673673;18054314;18096165;19041765;19273907;19287091;19351806;19749495;19762778;20026773;20798044;21872252;22405072;22632897;22662117;22833121;23513069;23648638;23759514;24098801;24349299;24599185;24788416;25234814;25240046;25484082;25799286;25849952;25868464;26187353;26517374;26803585;	AKT1	v-akt murine thymoma viral oncogene homolog 1
5340	41	Plasminogen///Plg///plasminogen	10210742;10397693;10695477;10712412;11001801;11110693;11304480;11573053;11834519;12679978;1438209;1449096;14515193;1507814;15346794;15364123;16105483;16403785;16460449;17853709;1838924;1840453;18778013;18957535;2141241;2146125;2151935;21536666;23509031;3524931;7600121;7615162;8302368;8316983;9011833;9239402;9245111;9245184;9294211;9799211;9916506;	PLG	plasminogen
9619	40	ABCG1///ATP-binding cassette sub-family G member 1///Abcg1	16857950;16888235;16917103;17070501;17204665;17459600;17992262;18006857;18460328;18599800;18778013;18852364;19217108;20138281;20299684;20354139;20705913;20931526;21039336;21875689;21968112;22196936;22535762;22614118;22648616;22833121;23185679;23316322;23652462;24314261;24385509;24466075;25187964;25262842;25349649;25445880;25509420;26201974;26323267;26807573;	ABCG1	ATP-binding cassette, sub-family G (WHITE), member 1
3931	39	LCAT///Lecithin-cholesterol acyltransferase///lcat///lecithin-cholesterol acyltransferase	10064724;10449689;10601244;10616747;10669643;10882342;10937770;11278414;11719520;11809774;11893784;12119188;12139471;12589967;12668499;12897204;15110745;15486318;15761619;15767853;16061733;16883530;19242527;21241519;22133847;22562159;22566575;22701329;24885743;25964513;26214461;3466803;3798774;7488324;8876155;9212100;9254069;9393557;9648340;	LCAT	lecithin-cholesterol acyltransferase
7097	37	TLR2///Tlr2///Toll-like receptor 2///toll-like receptor 2	11889007;15064098;15459086;15769459;16211093;16960501;17419716;17466307;17872459;17888930;18031244;18058099;18220700;18220804;18778013;18787704;18980945;18981139;19278303;19378021;20132416;20505314;21298446;21446916;21895526;22787112;22822027;23852085;23958165;24346141;24716741;25463114;25590839;25938460;26413039;26617606;26696442;	TLR2	toll-like receptor 2
5327	36	PLAT///TPA///t-PA///tPA	10064006;10365597;10614844;11110693;11257559;11306520;11821716;11852811;11963567;12135329;12141143;12394330;12818410;12884639;1342293;14515193;14593385;15794194;17706748;19667105;21719525;23573292;23719522;7615837;7670959;7670960;7737219;7805229;7831667;8394402;8399077;8584997;8608454;8822589;9156932;9159836;	PLAT	plasminogen activator, tissue
1231	34	CCR2///MCP-1 receptor	10208497;10428302;10754394;10852110;11319201;11755917;12615695;12851643;15017357;15189499;15331433;15774908;15947238;15949714;16023123;17200718;17521622;18165355;18778013;18824773;19506371;19837409;20139115;21242297;21247529;21712615;22293444;22815945;23123476;23616627;23659629;25484103;27013693;9732872;	CCR2	chemokine (C-C motif) receptor 2
4481	33	MSR1///SR-A///macrophage scavenger receptor 1	10073945;10323783;10937358;10974047;11116059;11166774;12177164;14704742;14720468;15507866;15548472;15556945;15567863;16075060;16768400;18948635;19546885;19644050;19715475;20634212;20854809;21809129;22282357;22648616;22841663;23684818;23939398;24299895;25038257;25581821;26363227;26821916;9812196;	MSR1	macrophage scavenger receptor 1
1524	32	CX3CR1	11532900;12459434;12569158;12600915;12697729;14581400;15017357;15596719;17200718;17673719;17804530;18079406;18165355;18347211;18971423;19759373;19915801;20047517;21492740;22313962;22815945;22916279;23085268;23887641;23974513;24788416;25221380;25558398;25765938;25845619;26449606;26802470;	CX3CR1	chemokine (C-X3-C motif) receptor 1
1471	31	Cystatin C///cystatin C	10545518;15178558;16051881;16140306;17205961;17660266;17983622;18057305;18187137;18823684;18845370;20082582;20150544;20417681;20472891;21079193;21280472;21296473;21605013;21782177;21844147;21880578;22072023;22537422;22560844;22620010;22936030;23499273;24876355;24998036;25543292;	CST3	cystatin C
6376	30	CX3CL1///Fractalkine///fractalkine	11397698;12459434;12600915;14581400;15017357;15177267;15596719;17304353;17479181;17591977;17804530;18165355;18220701;19915801;19997773;20033269;21492740;22313962;22321225;22664781;22815945;22916279;23974513;24157079;24183040;24788416;25383745;25424368;25845619;26861272;	CX3CL1	chemokine (C-X3-C motif) ligand 1
7534	29	14-3-3 zeta///Phospholipase A2///phospholipase A2	10323781;10323782;12386144;12588769;12664556;14684156;15891396;15897607;16369478;16990555;17204667;17626905;17918986;18310893;18801741;19034521;19222850;19231615;19664375;20363471;21404895;21445663;21646924;22711753;23349189;26516415;9081685;9446580;9555856;	YWHAZ	tyrosine 3-monooxygenase/tryptophan 5-monooxygenase activation protein, zeta polypeptide
3565	27	IL-4///IL4	11566179;11884290;12937153;15189499;16604541;16678185;17068285;17213232;18055554;18487233;19134193;20574124;20810111;20966418;21072258;22954709;24716741;24796054;25398236;25966737;25976521;26093164;26619277;26910000;7879703;8621803;9541503;	IL4	interleukin 4
4314	27	MMP-3///MMP3///matrix metalloproteinase 3	10415729;11557669;11770710;12821236;12860260;15467919;15483339;16636188;16905683;18000963;18801353;19065524;19100060;19542470;19702083;19778818;19815209;19948979;19961752;21165393;22201681;22509411;22839584;23549462;24137592;9763539;9812908;	MMP3	matrix metallopeptidase 3 (stromelysin 1, progelatinase)
6647	27	Cu/Zn superoxide dismutase///SOD///sod	10322878;10479660;10949969;11491652;11557660;11557675;12226550;15351863;15528470;16045547;16191429;16428241;18061074;18174265;18413174;19027117;19409565;19695852;19846890;21506422;21823431;22088276;24075758;9484979;9648726;9709413;9821816;	SOD1	superoxide dismutase 1, soluble
7056	26	THBD///Thrombomodulin///thrombomodulin	10347984;10493219;10560703;11257274;11472730;11549570;12031822;12417293;12862205;14505060;14587642;14717989;15080580;16611051;21840881;21885846;22232927;23204851;8394402;8760986;9102169;9217630;9395787;9409278;9663709;9848877;	THBD	thrombomodulin
718	26	C3///complement component 3	12081998;12125914;1306953;15059809;16297155;16874160;1811551;19687018;19723903;19729477;2040090;20729504;21707943;21816131;2181965;2322321;24452084;24500020;24685815;25465831;3056433;3214477;3537928;3893171;6393703;92993;	C3	complement component 3
2167	25	A-FABP///Ap2///FABP4///aP2	11385507;11606480;11891416;12377750;14704742;15353487;17510463;17554340;18603624;18977052;19152914;20193950;21059735;21073559;21474828;22174896;23048071;23122912;23387955;24401215;24489659;25122052;25127012;25874855;26606905;	FABP4	fatty acid binding protein 4, adipocyte
3558	25	IL-2///IL2///T cell growth factor///interleukin-2	10027816;10829242;11359186;15277786;16281484;16341513;16604541;18487233;19134193;19554480;19776052;20810111;21621777;22062588;22237843;22839584;22851544;23474106;24755152;26494229;7583581;7879703;8514876;8879429;9042815;	IL2	interleukin 2
5196	25	CXCL4///PF4///Pf4///Platelet Factor 4///platelet factor 4	1198522;12483207;1453123;14652645;15361791;18000592;18000617;1836985;19122657;20806113;21371710;22275902;22662117;2528841;2948337;2973148;3511536;3603433;4454034;6158934;6495255;8937194;920364;928422;9607119;	PF4	platelet factor 4
5360	25	PLTP///Phospholipid transfer protein///phospholipid transfer protein	11433351;12086920;12372822;12612088;12730304;12835223;12855484;12972459;14993244;15694928;16935026;17038631;17170377;17520819;17553507;18421000;18509527;18711210;20024959;20644011;21252068;22659061;25324570;25651711;9787811;	PLTP	phospholipid transfer protein
3308	24	HSP70///Hsp70///hsp70	11331850;11502098;11742875;11854737;11934601;12552099;12900429;14674683;15210586;15992611;16307374;17161406;18778013;19236153;20154064;20607472;20654107;23334859;23749050;26116697;26131122;26500006;8519343;9125304;	HSPA4	heat shock 70kDa protein 4
50943	24	FOXP3///FoxP3///Foxp3///forkhead box p3///foxp3	17060383;17712427;17901374;18666849;19703716;19765709;19902068;20429419;20930170;21315044;22331026;22697071;23363776;23426179;24395554;24554540;24887015;24991786;25433555;25814626;26063978;26187646;26452441;26517695;	FOXP3	forkhead box P3
7035	24	TFPI///Tissue Factor Pathway Inhibitor///tissue factor pathway inhibitor	10398162;10807755;11274432;11342575;11425765;12016797;12445886;14995996;15351863;15380459;15933981;16355095;17196206;18590936;18677291;19467658;19713537;22178066;23631910;24974054;7586275;8701396;9354763;9736590;	TFPI	tissue factor pathway inhibitor (lipoprotein-associated coagulation inhibitor)
23411	22	SIRT1///SirT1///Sirt1///Sirtuin 1///sirt1///sirtuin 1	18689793;18784217;19562740;19581416;20215708;20418343;21293192;21810449;22753194;23224247;23259556;23335007;23336931;23652462;23774840;23825667;24002940;25273948;25582759;26141671;26202455;26296466;	SIRT1	sirtuin (silent mating type information regulation 2 homolog) 1 (S. cerevisiae)
5069	21	PAPP-A///PAPPA///Pregnancy-associated plasma protein A	12524241;15531533;16614002;16712749;16750685;17510462;17714879;20148724;20472761;20970566;21185276;21753069;21786607;23161866;24151105;24506074;26443031;26520625;26733326;26841665;26906607;	PAPPA	pregnancy-associated plasma protein A, pappalysin 1
9768	21	PAF	10428295;10583710;10591668;10781653;11085958;11237195;11369691;11893784;12223071;12428682;12883648;14717654;15716789;16046792;16650870;20153800;22087726;25572731;3629555;8617285;9157961;	KIAA0101	KIAA0101
4524	20	MTHFR	10559524;11287760;11522090;11558898;11963567;12775885;12927690;15019536;15785306;17221112;19063701;20134102;20209990;20825473;21296594;23270270;23391848;25031284;25453894;9863549;	MTHFR	5,10-methylenetetrahydrofolate reductase (NADPH)
7412	20	CD106///VCAM1///Vascular cell adhesion molecule 1///Vcam1///vascular cell adhesion molecule 1	10084383;11375415;11597942;15309201;15784173;17572430;17872459;18006655;18063868;21483792;21555346;22461363;23447133;23719858;25157043;25189624;25553467;26042828;26064179;26980442;	VCAM1	vascular cell adhesion molecule 1
8399	20	PLA2G10///sPLA2	10323781;10381280;12386144;14501581;14522408;15897607;16516807;16794232;17204667;17353016;18801741;19029066;19129734;19222850;19593123;20153800;21152190;21404895;22711753;23349189;	PLA2G10	phospholipase A2, group X
3240	19	Haptoglobin///haptoglobin	10335783;10487488;12801624;15047650;15236792;17068284;18848136;19775690;20064496;20378845;21316675;21353224;21642285;22766337;23834168;25465831;25541674;25618031;8201257;	HP	haptoglobin
4018	19	Apolipoprotein(a)///LPA///apolipoprotein(a)	10359816;11836686;12196525;12464130;12885756;1465128;14760444;15364123;18778013;20431029;21106562;21531341;22162980;22568609;22898070;24482375;25463107;8782849;9726998;	LPA	lipoprotein, Lp(a)
5320	19	PLA2s///sPLA2	10323781;10381280;12386144;14501581;14522408;15897607;16516807;16794232;17204667;17353016;19029066;19129734;19222850;19593123;20153800;21152190;21404895;22711753;23349189;	PLA2G2A	phospholipase A2, group IIA (platelets, synovial fluid)
1234	18	CCR5///Ccr5///Chemokine receptor CCR5///chemokine receptor CCR5	12618265;15017357;16239591;16467202;17138939;17200718;17466311;18347211;18566299;19759373;21133894;22815945;23633271;23659629;25301842;25785041;25889019;27013693;	CCR5	chemokine (C-C motif) receptor 5
3567	18	IL-5///interleukin-5	15286796;15286809;15665085;16604541;18268038;18476459;18487233;18940525;19134193;20943047;20966418;21703625;22116098;23699176;24068673;25134521;25587992;25871825;	IL5	interleukin 5 (colony-stimulating factor, eosinophil)
632	18	Osteocalcin///osteocalcin	11742876;14661073;15246921;18929243;18984661;19796016;20832889;21466902;21996253;22855739;23206207;23312504;23342952;24521696;25680278;3083831;6601488;7488326;	BGLAP	bone gamma-carboxyglutamate (gla) protein
960	18	CD44///Cd44///cd44	11581304;15509527;15690305;15901130;16379326;16601225;16620830;18393848;18420998;18560564;19345948;20558727;22005275;23568520;24947229;25059316;25115202;25890732;	CD44	CD44 molecule (Indian blood group)
2099	17	ERA///ESR///ESR1///estrogen receptor 1///estrogen receptor alpha	10484536;11894143;12568733;15117737;15780535;16596804;17452498;17513703;17903303;19530126;21362765;21718678;21900603;22053612;24954418;25201024;25836047;	ESR1	estrogen receptor 1
255738	17	PCSK9///pcsk9	15893176;17940607;20623344;21889147;22261195;23283366;23844374;23973703;24801085;25258384;25410128;25950709;26040332;26333678;26345307;26592663;26664657;	PCSK9	proprotein convertase subtilisin/kexin type 9
3146	17	HMGB1///High mobility group box 1///High-mobility group box 1///high mobility group box 1///high-mobility group box 1	15374849;17060403;17502242;20519084;21088249;22495229;23284878;23288170;23564080;23929500;24776932;25500981;25966225;26440462;26520896;26549559;26696442;	HMGB1	high-mobility group box 1
5599	17	JNK///JNK1	10854211;15567863;16231089;16640963;21629969;22613987;23599431;23832324;23991041;24956536;25009774;25059288;25120614;25399833;26063970;26123523;26363227;	MAPK8	mitogen-activated protein kinase 8
58191	17	CXCL16///SR-PSOX	11321840;11701468;11795267;11795294;12073583;14988089;15604417;16880330;17258089;18191863;18220701;18347211;20621591;21612780;23398954;25142184;25301842;	CXCL16	chemokine (C-X-C motif) ligand 16
114548	16	NLRP3///Nlrp3	20428172;21451572;21484785;23462287;23825667;23838163;24097033;24475307;24776598;24999295;25663345;25761252;26282945;26290166;26381780;26732762;	NLRP3	NLR family, pyrin domain containing 3
1029	15	ARF///Arf///CDKN2///CDKN2A///CDKN2a///Cdkn2a///INK4///INK4A///INK4a///Ink4///p16///p16INK4a///p16Ink4a	17351341;19174533;19343170;20056914;20142250;20381282;20637465;21151960;21868699;22178423;22226369;22403661;22952318;24450202;24573017;	CDKN2A	cyclin-dependent kinase inhibitor 2A (melanoma, p16, inhibits CDK4)
241	15	ALOX5AP///FLAP	16506957;16698924;17379835;17928652;18258817;18953103;19130089;20014490;20369037;20376802;20592751;22493243;25383745;25721704;26883866;	ALOX5AP	arachidonate 5-lipoxygenase-activating protein
3827	15	Bradykinin///bradykinin	10630734;11298374;11517684;1699098;2110036;21394642;2495869;7600649;8292097;9315582;9347263;9383179;9680670;9746500;9890715;	KNG1	kininogen 1
5111	15	PCNA///proliferating cell nuclear antigen	10634796;14504088;14602218;15723685;15947947;16179596;17495088;18717187;20798044;23318172;24851941;7918918;8097207;8653829;9699890;	PCNA	proliferating cell nuclear antigen
5328	15	Urokinase///Urokinase plasminogen activator///u-PA///urokinase///urokinase plasminogen activator	11557669;11852811;12023844;12149463;14515193;15096455;15346794;17598016;18778013;20810113;21536666;22236514;7615837;8822589;9789112;	PLAU	plasminogen activator, urokinase
59272	15	ACE2///Ace2	16116029;18192339;18403726;18498093;18660448;19961735;20671240;20798044;21252069;24193738;25070352;25482567;25721616;25817477;26304699;	ACE2	angiotensin I converting enzyme (peptidyl-dipeptidase A) 2
5970	15	P65///RelA///p65	15064395;17032134;17982133;19556516;20705919;21481872;21835911;22003398;23554828;23711713;24105415;24761647;26016366;26063970;9118522;	RELA	v-rel reticuloendotheliosis viral oncogene homolog A (avian)
6010	15	RHO///Rho///rho	15693861;16287911;16640963;19167712;19473657;19607644;19755789;20589689;21242007;21885849;23011471;23334894;23372835;23919640;3606465;	RHO	rhodopsin
6774	15	STAT3///signal transducer and activator of transcription 3	17726017;19737863;21067751;21915378;23564081;24687132;25012131;25545330;25552600;25849952;26159489;26296466;26404487;26505789;26552708;	STAT3	signal transducer and activator of transcription 3 (acute-phase response factor)
9338	15	P21///p21	10218140;15596565;16908765;16942485;17351341;19604372;20417618;20598695;20952669;22824149;23336931;24774361;26104863;9157960;9351392;	TCEAL1	transcription elongation factor A (SII)-like 1
9388	15	Endothelial Lipase///Endothelial lipase///LIPG///endothelial cell-derived lipase///endothelial lipase	12798438;15304490;15664301;15932719;16199802;16241010;16354105;17274472;17570372;18537717;19931348;20621031;20962428;22689120;23673478;	LIPG	lipase, endothelial
1950	14	EGF	10807738;15306170;16076471;19167371;20198283;22371488;22879585;23392541;7814641;8411665;8432873;8941102;9218489;9220349;	EGF	epidermal growth factor (beta-urogastrone)
3383	14	CD54///ICAM1///Icam1///intercellular adhesion molecule 1	10084383;11383376;12621388;16685208;17872459;18006655;18420209;19877084;22179741;22323762;25189624;26064179;26980442;7570984;	ICAM1	intercellular adhesion molecule 1
596	14	Bcl-2///bcl-2	10218140;11286645;12168721;14738864;15315334;16951924;18988889;20351565;22038096;22052376;22383704;23274414;26489013;26712802;	BCL2	B-cell CLL/lymphoma 2
7040	14	TGFB///TGFB1///TGFb///TGFb1///TGFbeta///transforming growth factor-beta 1	11004220;11684832;15537508;15939734;16281484;16631603;16733295;17084416;18491584;24819318;25007801;25592103;25880731;26391655;	TGFB1	transforming growth factor, beta 1
1520	13	CTSS///Cathepsin S///cathepsin S	12639996;15178558;15985526;16140306;16410454;19095996;19131590;20079903;20410833;20880494;21223957;25680278;9691094;	CTSS	cathepsin S
2022	13	CD105///Endoglin///endoglin	11164421;11374028;16733295;17119348;18220803;21440631;22104174;22460049;22463585;24409354;24633496;25208891;25360074;	ENG	endoglin
2335	13	ED-B///FN///fibronectin 1	10904000;1291152;14976060;15539632;17312022;17468934;17897651;18706289;22062588;22514136;25864530;25881051;26372536;	FN1	fibronectin 1
240	13	5-LO///ALOX5///Arachidonate 5-lipoxygenase	14702425;16645143;16698924;17825794;18804760;18852255;19130089;19341185;20592751;21224494;23615158;25383745;25721704;	ALOX5	arachidonate 5-lipoxygenase
2475	13	MTOR///mTOR	17224626;17291937;17980369;19485918;22446027;22895013;24043133;24534455;24599185;24980430;25484082;25499362;25731830;	FRAP1	FK506 binding protein 12-rapamycin associated protein 1
3082	13	Hepatocyte growth factor///hepatocyte growth factor	11835030;12119196;12452316;14564084;15064106;15087580;15559622;16400035;16759302;17405187;25998175;26892517;9721534;	HGF	hepatocyte growth factor (hepapoietin A; scatter factor)
462	13	Antithrombin III///antithrombin III	10484536;12143947;1787674;6421107;6618288;6695584;6710943;7708552;7878631;8115978;8241104;8343495;8993944;	SERPINC1	serpin peptidase inhibitor, clade C (antithrombin), member 1
5806	13	Pentraxin 3///Pentraxin-3///pentraxin 3///pentraxin-3	18220316;18778013;19238513;19729861;21079193;22319633;22785134;23380985;24261762;24628740;24936646;25006444;25048680;	PTX3	pentraxin-related gene, rapidly induced by IL-1 beta
847	13	Catalase///catalase	11597945;15528470;18634244;19409565;19846890;20839391;21835911;22035574;22204379;23406956;23447133;24075758;3891403;	CAT	catalase
10135	12	NAMPT///Nicotinamide phosphoribosyltransferase///PBEF///Visfatin///nampt///nicotinamide phosphoribosyltransferase///visfatin	17283255;18663287;19178507;19485930;19834878;20145358;20602330;21592454;21748474;23828708;24196571;24523034;	NAMPT	nicotinamide phosphoribosyltransferase
10911	12	U-II///UII	12810379;15306183;15476944;16026900;17261470;17933432;18338983;18606380;19199921;22723440;23344731;24747943;	UTS2	urotensin 2
197	12	AHSG///Fetuin-A///fetuin-A	15899935;17010978;19389852;20015522;20946008;21039445;21804488;22377528;22676641;23146032;23758931;23819115;	AHSG	alpha-2-HS-glycoprotein
308	12	Annexin A5///AnxA5///annexin A5	15070807;16954559;17216472;17437104;18068039;19182725;20804153;22341596;23724626;23763985;24586699;25214012;	ANXA5	annexin A5
3579	12	CXCR2	10852110;12618265;12852833;16565511;17603159;18276907;18385967;18566299;18579408;21106938;21441140;25301842;	IL8RB	interleukin 8 receptor, beta
4025	12	LPO///lactoperoxidase	10322878;10999442;16270286;17418875;18160943;18442015;22866304;25381951;3167175;6305345;8330332;8511883;	LPO	lactoperoxidase
5741	12	PTH///Parathyroid hormone///parathyroid hormone	12805493;12900819;17190908;17982607;19539290;20061416;24530958;24626438;24700125;25468653;3326699;9350691;	PTH	parathyroid hormone
57817	12	hepcidin	16943108;17720947;17904663;21885483;22095982;22383698;23043255;24674272;25963357;26159428;26208458;26374145;	HAMP	hepcidin antimicrobial peptide
7448	12	Vitronectin///vitronectin	10764685;12913402;16460719;1701177;2469247;2476993;7532547;7686395;8113399;9151113;9222892;9225236;	VTN	vitronectin
8743	12	TNFSF10///TRAIL///Tnfsf10	15808757;16325821;16418392;18061141;19520615;21227528;21324463;21965021;23074332;24040204;25451562;26900933;	TNFSF10	tumor necrosis factor (ligand) superfamily, member 10
8862	12	Apelin///apelin	12193079;17884970;18769630;20649580;21264801;21592454;21748474;23588025;23614848;24675084;24736484;24806385;	APLN	apelin
9332	12	CD163	12048140;15659798;15979079;19473660;19961729;21231894;21333994;22275902;23435395;23475462;25362192;26616677;	CD163	CD163 molecule
1236	11	CCR7///Ccr7	16537455;17170367;20921438;21041949;22163030;22902067;23180724;23456333;23652462;24518141;25301842;	CCR7	chemokine (C-C motif) receptor 7
2247	11	bFGF///fibroblast growth factor 2	12041024;12228768;15518239;1785825;18778013;20455997;21306712;23578358;7575781;8411665;9220533;	FGF2	fibroblast growth factor 2 (basic)
2641	11	Glucagon///glucagon	1766411;1943885;20068138;21786155;22225957;22827292;23183176;24267262;24418070;24490861;26111974;	GCG	glucagon
2701	11	CX37///Connexin 37///Cx37///GJA4///Gja4///connexin 37///cx37	10447790;11834520;16862155;19345950;21208019;21617605;22481247;22609170;25065310;25483389;26342936;	GJA4	gap junction protein, alpha 4, 37kDa
3439	11	IFN///IFN-alpha	12615659;16283107;17116765;17938289;19520615;20674859;21280004;22265992;23916809;25976521;26619277;	IFNA1	interferon, alpha 1
345	11	APOC3///ApoC3///ApoCIII///apoCIII///apolipoprotein C-III	11427182;19262004;25676271;26160324;26516010;26892959;3118360;3345637;3911967;6314145;9519342;	APOC3	apolipoprotein C-III
3627	11	CXCL10///IP-10	10525042;16682613;17479181;17991878;18220701;18566299;20943047;22164344;23541900;25301842;25902883;	CXCL10	chemokine (C-X-C motif) ligand 10
4256	11	MGP///Matrix Gla protein///Mgp///matrix Gla protein///matrix gla protein	11684076;11742876;15557705;15576949;16973975;17074310;20576934;20592751;23677904;7883748;8200973;	MGP	matrix Gla protein
4609	11	C-myc///c-myc	1299526;15022174;15605287;17495088;7695196;7767065;7921414;8350425;8777428;9389022;9476549;	MYC	v-myc myelocytomatosis viral oncogene homolog (avian)
4852	11	NPY///Neuropeptide Y///neuropeptide Y	10852461;11689216;1327811;16415503;18054939;19119412;21468772;23122776;23261359;24858338;26409626;	NPY	neuropeptide Y
5175	11	PECAM-1///PECAM1	12732396;17673705;18669884;18688018;19048083;20370486;21629969;22126760;25201689;25565847;9598845;	PECAM1	platelet/endothelial cell adhesion molecule
5329	11	CD87///UPAR///uPAR	15205586;15346794;17706748;18206034;18813852;21536666;22137664;22236514;23150653;26313756;7670959;	PLAUR	plasminogen activator, urokinase receptor
6387	11	CXCL12///Cxcl12///SDF1	16227796;17479181;17673719;17991882;18566299;21415067;21757824;23393393;24374972;26001902;26391655;	CXCL12	chemokine (C-X-C motif) ligand 12 (stromal cell-derived factor 1)
6772	11	STAT1///Signal transducer and activator of transcription 1///Signal transducer and activator of transcription-1///Stat1///signal transducer and activator of transcription 1///signal transducer and activator of transcription-1///stat1	17533179;18227389;18502445;19018808;19917672;20167658;20675591;24654853;25012131;25196434;25478796;	STAT1	signal transducer and activator of transcription 1, 91kDa
7293	11	OX40///TNFRSF4///Tnfrsf4	17068285;18285570;19589242;20176988;20376799;20584752;24068673;24163149;24184937;24595151;25115246;	TNFRSF4	tumor necrosis factor receptor superfamily, member 4
7852	11	CXCR4///Cxcr4	15705741;16227796;17991882;18566299;21106938;24374972;24423463;24723559;24816217;25301842;26074989;	CXCR4	chemokine (C-X-C motif) receptor 4
8600	11	OPGL///RANKL///Receptor activator of nuclear factor kappa B ligand	11742876;14661073;15143295;17261926;18320012;21119343;22842843;23018352;23351153;24040204;26307009;	TNFSF11	tumor necrosis factor (ligand) superfamily, member 11
116519	10	APOA5///ApoA5///apoAV///apolipoprotein A5	16474174;17922432;19665689;19878569;19910639;21463987;22683121;25151233;25770687;26892959;	APOA5	apolipoprotein A-V
1215	10	Chymase///chymase	10373223;10404957;15792927;18778013;19446292;20693162;21812235;23712028;9257695;9476562;	CMA1	chymase 1, mast cell
185	10	AGTR1///AT1R	16519598;17220293;17761193;17962627;18096165;18439685;20606419;20970951;22020146;25463114;	AGTR1	angiotensin II receptor, type 1
186	10	AGTR2///AT2///Agtr2///agtr2	11078431;11606327;16003170;16145000;18037370;18096165;18404604;20606419;23736171;25487979;	AGTR2	angiotensin II receptor, type 2
2697	10	Connexin 43///Cx43///connexin 43	11834520;12600918;14681047;15837092;18778013;20479953;22609170;23671447;24828015;26255138;	GJA1	gap junction protein, alpha 1, 43kDa
339	10	ApoBec-1///Apobec-1///Apobec1	14717654;15655126;19834105;20846630;20976059;21247654;23554922;24043250;25344410;26156014;	APOBEC1	apolipoprotein B mRNA editing enzyme, catalytic polypeptide 1
3643	10	insulin receptor	16492903;16581002;16581003;17307054;20444418;22199371;22202099;22341865;23420833;23958265;	INSR	insulin receptor
4615	10	MYD88///MyD88///Myd88	15034566;15249654;16567960;16960501;18220804;18981139;19746160;19948979;20935201;23257360;	MYD88	myeloid differentiation primary response gene (88)
5445	10	PON2///Paraoxonase 2///paraoxonase 2	15607899;16891303;16935014;18258817;18607188;19359600;19371607;20578959;21368884;22864055;	PON2	paraoxonase 2
581	10	BAX///Bax///bax	10218140;11094032;14738864;15315334;15499039;15938826;17591977;20351565;23456333;24043250;	BAX	BCL2-associated X protein
6363	10	CCL19///Ccl19///ELC	10027395;10559506;17170367;20482780;23180724;23430613;24518141;25301842;25473269;7573089;	CCL19	chemokine (C-C motif) ligand 19
720	10	C4	10634214;1394351;16846604;18778013;21707943;2322321;23393188;2410972;3056433;3214477;	C4A	complement component 4A (Rodgers blood group)
7431	10	vimentin	18651048;20530000;21362765;22394183;22879973;23206751;23553485;2683504;27041160;6466413;	VIM	vimentin
7498	10	XOR///Xanthine oxidase///Xanthine oxidoreductase///xanthine oxidase///xanthine oxidoreductase	17023262;18072094;22095983;24045154;24686534;25463089;2751757;4808357;7635210;8781540;	XDH	xanthine dehydrogenase
947	10	CD34	11549570;15891993;16177890;18192339;18778013;18929243;19404669;19557430;22451890;22855739;	CD34	CD34 molecule
9971	10	FXR///Farnesoid X receptor///Fxr///farnesoid X receptor	16186601;16825595;17110163;17495603;18311660;19174369;20041971;20631352;22918042;25237811;	NR1H4	nuclear receptor subfamily 1, group H, member 4
1356	9	Ceruloplasmin///ceruloplasmin///ferroxidase	10949969;11535939;12125914;18091701;23861484;7481505;7635210;7832094;8748229;	CP	ceruloplasmin (ferroxidase)
1435	9	MCSF///Macrophage colony stimulating factor///macrophage colony stimulating factor	11755917;11795272;1590829;16166801;1739123;1739124;26619277;7787988;9405978;	CSF1	colony stimulating factor 1 (macrophage)
1440	9	G-CSF	16600176;16604541;16936417;17404156;18609305;18840969;20081322;22622053;23449031;	CSF3	colony stimulating factor 3 (granulocyte)
1513	9	Cathepsin K///cathepsin K///ctsK	16365196;16972305;17098827;17420353;18291403;19015136;19073627;20409295;9691094;	CTSK	cathepsin K
2159	9	FXa///Factor Xa///factor Xa///prothrombinase	11127875;12036878;14995996;21772662;22398011;25817329;26346031;3164315;6618288;	F10	coagulation factor X
2919	9	CXCL1///Cxcl1///FSP	11737236;18566299;21531341;23250107;24196571;25858253;26001902;26483345;26837267;	CXCL1	chemokine (C-X-C motif) ligand 1 (melanoma growth stimulating activity, alpha)
3164	9	NR4A1///Nur77///TR3 orphan receptor	12234960;16873729;17418373;22194622;22194623;22302751;23288947;24005216;24498071;	NR4A1	nuclear receptor subfamily 4, group A, member 1
356	9	Fas ligand///FasL	10669624;11286645;11786516;14739407;15063428;15178561;15927188;16920939;9476549;	FASLG	Fas ligand (TNF superfamily, member 6)
3684	9	CD11b///ITGAM	10467208;10884286;12621388;16997307;17322176;20530000;20973112;24716741;7618805;	ITGAM	integrin, alpha M (complement component 3 receptor 3 subunit)
4015	9	LOX///Lysyl oxidase///lox///lysyl oxidase	15044321;1632313;19592469;21474962;22595451;24588843;26165515;6117270;66431;	LOX	lysyl oxidase
4035	9	A2MR///ApoeR///LRP1	12402342;12690199;14659844;19667105;20920479;21730304;22441102;22701627;24128688;	LRP1	low density lipoprotein-related protein 1 (alpha-2-macroglobulin receptor)
407039	9	miR-33///miR33	21646721;23260873;23288159;23316322;23407174;24003651;25201910;26517695;26662987;	MIR33A	microRNA 33a
50507	9	NOX4///Nox4	11914250;20558727;20925598;23564668;24599820;24936437;26169727;26385958;26731985;	NOX4	NADPH oxidase 4
51327	9	EDRF	1291714;1572048;1707815;2448055;2576820;7568903;8065610;9402468;9515109;	ERAF	erythroid associated factor
5446	9	PON3///paraoxonase 3	15098021;15607899;16891303;17379834;17446441;18607188;19359600;25477283;25723336;	PON3	paraoxonase 3
6649	9	EC-SOD///SOD3///ec-sod	10479660;11491652;11557660;11557675;18061074;18726685;25880731;9484979;9821816;	SOD3	superoxide dismutase 3, extracellular
7018	9	Transferrin///transferrin	12616808;16791746;17959319;18274990;2291327;2410972;26159428;7988592;92993;	TF	transferrin
7941	9	PLA2G7///platelet-activating factor acetylhydrolase	10591668;11788123;11893784;12223071;14717654;15722558;19034521;19763134;22340269;	PLA2G7	phospholipase A2, group VII (platelet-activating factor acetylhydrolase, plasma)
8742	9	TNFSF12///TWEAK	16809572;17485328;19473660;19762780;20810696;23288170;23475462;24479820;25027757;	TNFSF12	tumor necrosis factor (ligand) superfamily, member 12
9034	9	chemokine receptor	11286646;14656931;17200718;17909108;23224338;23658218;23690662;23887641;25484103;	CCRL2	chemokine (C-C motif) receptor-like 2
940	9	CD28	15126104;15159291;16424368;17804530;22902395;22907478;23118130;23351788;23821417;	CD28	CD28 molecule
1066	8	TGH///cholesteryl ester hydrolase	10735626;17885686;21143175;21795638;21944698;22872154;23744992;24563511;	CES1	carboxylesterase 1 (monocyte/macrophage serine esterase 1)
1490	8	CCN2///CTGF///Connective tissue growth factor///Ctgf///connective tissue growth factor	12036876;12736251;15761189;16899928;16901490;20966418;24566627;24722330;	CTGF	connective tissue growth factor
1536	8	NOX2///Nox2///gp91phox	11914250;16344366;19713674;19837950;20485380;23288160;25496431;26298737;	CYBB	cytochrome b-245, beta polypeptide
1991	8	HNE///leukocyte elastase	10898587;12482546;1380968;16270277;1693069;18289916;22229552;8721858;	ELA2	elastase 2, neutrophil
2053	8	EPHX2///Ephx2///sEH	16545818;16595607;18791465;20425256;23074332;25733327;25975094;26453326;	EPHX2	epoxide hydrolase 2, cytoplasmic
2353	8	FOS///c-fos	10728429;12944025;14602218;15723685;15728378;15947947;17495088;9389022;	FOS	v-fos FBJ murine osteosarcoma viral oncogene homolog
351	8	APP///Abeta///PN2///beta-amyloid peptide	12065323;16546298;16724933;16973241;17172227;19945109;21316678;21784149;	APP	amyloid beta (A4) precursor protein
3576	8	CXCL8///NAF///interleukin 8	15177267;19948979;21340943;21757933;22541858;25782315;8621523;9125317;	IL8	interleukin 8
3934	8	LCN2///NGAL///Neutrophil gelatinase-associated lipocalin///neutrophil gelatinase-associated lipocalin	12110780;16254208;20376565;20406131;21030534;22542304;22749388;26367277;	LCN2	lipocalin 2
4313	8	MMP2///Matrix metalloproteinase 2	16339461;17046051;19307695;19667105;20064641;22126760;26655882;27013129;	MMP2	matrix metallopeptidase 2 (gelatinase A, 72kDa gelatinase, 72kDa type IV collagenase)
50848	8	F11 receptor///F11R///JAM-A///platelet adhesion molecule	11520791;15681301;16306427;17264957;17964041;20627246;21703019;24065611;	F11R	F11 receptor
5154	8	PDGF-A	11684832;11838000;16983590;25737405;7767065;7914837;7967123;8653829;	PDGFA	platelet-derived growth factor alpha polypeptide
6280	8	S100A9	16216873;18252823;19134193;21382888;21536666;22382154;24389598;26515415;	S100A9	S100 calcium binding protein A9
6462	8	SHBG///sex hormone-binding globulin	10805491;11867355;17925335;18502260;21803356;22270378;22415566;22981430;	SHBG	sex hormone-binding globulin
7010	8	TIE2///Tie-2///Tie2	17913848;19022447;20952669;21881497;22386878;23081735;24526691;26504816;	TEK	TEK tyrosine kinase, endothelial
728	8	C5a///C5aR///CD88	1418094;15917276;17234193;21490292;22837469;24819959;25104451;25124749;	C5AR1	complement component 5a receptor 1
7292	8	OX40 ligand///TNFSF4///Tnfsf4	15750594;17068285;19589242;20584752;22847298;24068673;24595151;25115246;	TNFSF4	tumor necrosis factor (ligand) superfamily, member 4
925	8	CD8	10226085;15153667;16126976;16281484;16983590;21760899;25001165;25552357;	CD8A	CD8a molecule
942	8	B7-2///CD86	15096453;15126104;23435395;24887015;25714599;26728358;26897258;26910000;	CD86	CD86 molecule
9518	8	GDF-15///GDF15///Growth differentiation factor 15///MIC-1	21242297;22065155;22386250;23316317;23800095;25117302;25237063;25867369;	GDF15	growth differentiation factor 15
966	8	CD59///protectin	11451754;1281630;18617646;19131645;19297024;19959238;24084445;24685815;	CD59	CD59 molecule, complement regulatory protein
9771	8	GFR	17205961;17350372;17660266;18160152;21786576;22711753;23828708;23899868;	RAPGEF5	Rap guanine nucleotide exchange factor (GEF) 5
2100	7	ER-beta///ERB///estrogen receptor beta	15662019;17110088;17452498;18427358;19729610;21697723;25800870;	ESR2	estrogen receptor 2 (ER beta)
2157	7	FVIII///fVIII	12036878;15920033;16708121;18778013;19667105;21217085;21692978;	F8	coagulation factor VIII, procoagulant component
2621	7	GAS6///Gas6	11795260;18570189;19644365;20664904;21384080;22072012;23372645;	GAS6	growth arrest-specific 6
26291	7	FGF21///Fibroblast growth factor 21///fibroblast growth factor 21	23887638;24735623;25092223;25313624;25794851;25850006;26912152;	FGF21	fibroblast growth factor 21
2944	7	GSTM1	11259393;11934443;12859033;12879272;20093049;22330623;24407598;	GSTM1	glutathione S-transferase mu 1
2952	7	GSTT1	11259393;11934443;12859033;12879272;20093049;22330623;24407598;	GSTT1	glutathione S-transferase theta 1
3002	7	Granzyme B///granzyme B	12748253;17604848;21296596;23395974;24205352;24469537;25398236;	GZMB	granzyme B (granzyme 2, cytotoxic T-lymphocyte-associated serine esterase 1)
3091	7	HIF-1alpha///HIF1A///Hif1///Hif1a	16640963;18508674;19251587;24657063;24792245;26404487;26483345;	HIF1A	hypoxia inducible factor 1, alpha subunit (basic helix-loop-helix transcription factor)
3156	7	3-hydroxy-3-methylglutaryl-coenzyme A reductase///HMGCR///hydroxymethylglutaryl-CoA reductase	15452025;18667741;18805386;19554360;22682430;23074332;24164644;	HMGCR	3-hydroxy-3-methylglutaryl-Coenzyme A reductase
3604	7	4-1BB///CD137	18285570;20176988;23141092;24184937;24520398;25032953;25059229;	TNFRSF9	tumor necrosis factor receptor superfamily, member 9
3725	7	AP1///c-Jun///c-jun	12944025;21835911;22204379;23022409;25009774;9389022;9470066;	JUN	jun oncogene
3791	7	Flk1///KDR///VEGFR///VEGFR2///Vascular endothelial growth factor receptor 2///vascular endothelial growth factor receptor 2	12091877;16787646;17600223;20814017;25433555;26634023;26881237;	KDR	kinase insert domain receptor (a type III receptor tyrosine kinase)
3953	7	leptin receptor	10731922;10743733;16039278;17690315;21067751;23124060;26123401;	LEPR	leptin receptor
51129	7	ANGPTL4///Angiopoietin-like 4///Angptl4	18599063;18809343;18940399;23328524;23640487;26033474;26892959;	ANGPTL4	angiopoietin-like 4
51561	7	IL-23	19201478;20007582;21116822;22232679;23474106;25348165;25649806;	IL23A	interleukin 23, alpha subunit p19
5228	7	PlGF///Placenta growth factor///Placental growth factor	12091877;15911697;17157858;17159877;19948974;19952000;24048373;	PGF	placental growth factor
5473	7	NAP-2///PPBP///beta-TG///macrophage-derived growth factor	1453123;14652645;1836985;21159337;3517022;3906359;6158934;	PPBP	pro-platelet basic protein (chemokine (C-X-C motif) ligand 7)
55937	7	ApoM///Apolipoprotein M///apoM///apolipoprotein M///apolipoprotein m	15793583;16680035;17218068;18006500;19909825;20360257;23439550;	APOM	apolipoprotein M
5788	7	CD45///glycoprotein	15557373;19754853;20530000;24434496;25391643;25530821;8169523;	PTPRC	protein tyrosine phosphatase, receptor type, C
5919	7	Chemerin///chemerin	19497986;20145358;20724582;21981776;24282409;24779513;26136068;	RARRES2	retinoic acid receptor responder (tazarotene induced) 2
64240	7	ABCG5	15044450;15175362;17060690;21143175;22682430;24252657;24885743;	ABCG5	ATP-binding cassette, sub-family G (WHITE), member 5
6648	7	Mn-SOD///MnSOD///SOD2///manganese superoxide dismutase	11485632;12732398;16428241;22330623;23566586;25880731;9409551;	SOD2	superoxide dismutase 2, mitochondrial
6868	7	ADAM17///TACE	16214147;17872973;18356551;19154693;19581416;23771674;26655882;	ADAM17	ADAM metallopeptidase domain 17
6934	7	TCF7L2	18268068;18437354;18931037;20142250;20578204;20798759;21423583;	TCF7L2	transcription factor 7-like 2 (T-cell specific, HMG-box)
7076	7	TIMP///TIMP1///tissue inhibitor of metalloproteinase 1	11060722;19581416;20167662;20821177;21478228;23993112;8608454;	TIMP1	TIMP metallopeptidase inhibitor 1
7139	7	cTnT	15950076;20299689;21422391;21519038;22473007;23247143;24036936;	TNNT2	troponin T type 2 (cardiac)
7351	7	UCP2///Ucp2///Uncoupling protein 2///uncoupling protein 2	12551860;15604415;18006489;18698091;19758950;20142250;21980456;	UCP2	uncoupling protein 2 (mitochondrial, proton carrier)
912	7	CD1d	14744994;15113755;15591216;15928327;16651026;18192239;23774666;	CD1D	CD1d molecule
9314	7	KLF4	17869009;20137554;22664868;23065827;25985364;26046571;26837267;	KLF4	Kruppel-like factor 4 (gut)
1030	6	CDKN2B///Cdkn2b///Cyclin-dependent kinase inhibitor 2B///INK4B///INK4b	20056914;20637465;22952318;24450202;24531546;24680834;	CDKN2B	cyclin-dependent kinase inhibitor 2B (p15, inhibits CDK4)
10663	6	CXCR6	14988089;17909108;18191863;18220701;23398954;25301842;	CXCR6	chemokine (C-X-C motif) receptor 6
1191	6	ApoJ///Apolipoprotein J///Clusterin///apoJ///apolipoprotein J	15961700;18612545;21099169;26362351;8169523;9555874;	CLU	clusterin
1269	6	CB2	20075743;20376565;20846652;24961101;25245379;26413498;	CNR2	cannabinoid receptor 2 (macrophage)
145264	6	vaspin	20145358;21545478;21592454;24024477;24529152;24736484;	SERPINA12	serpin peptidase inhibitor, clade A (alpha-1 antiproteinase, antitrypsin), member 12
1593	6	CYP27A1///Cyp27A1///Sterol 27-hydroxylase///sterol 27-hydroxylase	10869358;11166758;24327605;26381871;8078928;9059518;	CYP27A1	cytochrome P450, family 27, subfamily A, polypeptide 1
1803	6	CD26///DPP4///dipeptidyl-peptidase 4	21468772;21558879;22007077;23608773;24968315;26318108;	DPP4	dipeptidyl-peptidase 4
1889	6	ECE///ECE1	10779465;11755940;15067364;17525706;9595390;9786493;	ECE1	endothelin converting enzyme 1
2149	6	Thrombin receptor///thrombin receptor	1328304;19806256;23740526;7863981;8807710;9186620;	F2R	coagulation factor II (thrombin) receptor
27035	6	NADPH oxidase 1///NOX1///Nox1	11914250;20558727;21411092;22547655;23564668;25496431;	NOX1	NADPH oxidase 1
2833	6	CXCR3	10525042;16061736;16239591;18048768;18566299;25301842;	CXCR3	chemokine (C-X-C motif) receptor 3
3053	6	HCII///Heparin cofactor II	10749870;15148272;16306439;17878401;19729870;19747479;	SERPIND1	serpin peptidase inhibitor, clade D (heparin cofactor), member 1
3320	6	HSP90	17804527;19481753;20154064;22547655;24650873;26116697;	HSP90AA1	heat shock protein 90kDa alpha (cytosolic), class A member 1
3596	6	IL-13	16604541;18491584;23027612;23962000;26491604;26619277;	IL13	interleukin 13
3620	6	IDO///Ido1	17349013;19941414;22021930;25750192;26235422;26438837;	IDO1	indoleamine 2,3-dioxygenase 1
387	6	RHOA///RhoA	15569838;20032577;21242007;21885849;23334894;25908026;	RHOA	ras homolog gene family, member A
4316	6	MMP-7///Matrix metalloproteinase 7	11533038;15135256;22839584;24400123;25953645;26598194;	MMP7	matrix metallopeptidase 7 (matrilysin, uterine)
51330	6	Fn14	16809572;17485328;19762780;20810696;23288170;25027757;	TNFRSF12A	tumor necrosis factor receptor superfamily, member 12A
5478	6	CyPA///CypA///PPIA	18321308;20107538;21173104;23940449;24520398;25115246;	PPIA	peptidylprolyl isomerase A (cyclophilin A)
5601	6	JNK2///SAPK	10854211;15567863;16231089;23991041;24956536;25399833;	MAPK9	mitogen-activated protein kinase 9
5730	6	Lipocalin-type prostaglandin D synthase///PGD2///PGDS///lipocalin-type prostaglandin D synthase///pgds	15325247;15970590;19015601;19070593;24456422;6377563;	PTGDS	prostaglandin D2 synthase 21kDa (brain)
6279	6	S100A8	16216873;18308864;19134193;21536666;22382154;24389598;	S100A8	S100 calcium binding protein A8
6283	6	S100A12	18663285;19542470;22382154;23497784;24389598;26515415;	S100A12	S100 calcium binding protein A12
6366	6	CCL21///Ccl21///SLC	10027395;17170367;23180724;24518141;25301842;25473269;	CCL21	chemokine (C-C motif) ligand 21
6401	6	ELAM///SELE///Sele	15638783;22390643;24151105;24566627;24586312;26459294;	SELE	selectin E
6403	6	CD62///CD62P///CD62p///PSEL	12621388;15600193;16401308;17420019;23448140;9034560;	SELP	selectin P (granule membrane protein 140kDa, antigen CD62)
6404	6	PSGL-1///Psgl-1///SELPLG///selectin P ligand	11678724;17420019;18519846;19395438;21835408;22041028;	SELPLG	selectin P ligand
8651	6	SOCS-1///SOCS1	19164812;23300554;23545584;25012131;25604439;26159489;	SOCS1	suppressor of cytokine signaling 1
9536	6	Prostaglandin E Synthase///mPGES-1///microsomal prostaglandin E synthase-1///prostaglandin E synthase	11514380;16212965;16424787;16973753;17680542;24753592;	PTGES	prostaglandin E synthase
1003	5	VE-cadherin///Vascular endothelial cadherin///vascular endothelial cadherin	10615428;14532881;14695457;22064597;26431274;	CDH5	cadherin 5, type 2 (vascular endothelium)
10062	5	Nr1h3///liver X receptor alpha	15528463;18778013;18981139;20479009;22683903;	NR1H3	nuclear receptor subfamily 1, group H, member 3
1026	5	Sdi1///WAF1///Waf1///p21Cip1	15596565;20417618;20598695;21372295;9351392;	CDKN1A	cyclin-dependent kinase inhibitor 1A (p21, Cip1)
10365	5	KLF2///LKLF	12624637;18757824;22474254;22581916;22664868;	KLF2	Kruppel-like factor 2 (lung)
10461	5	MERTK///Mer receptor tyrosine kinase///Mertk///mertk	18451332;18467644;20664904;21384080;25689165;	MERTK	c-mer proto-oncogene tyrosine kinase
1056	5	CEL///Carboxyl ester lipase///cholesterol esterase	11535939;12454261;16166077;18778013;6474452;	CEL	carboxyl ester lipase (bile salt-stimulated lipase)
123	5	ADFP///ADRP///Adfp///Adipophilin///Adipose differentiation-related protein///adipophilin///adipose differentiation-related protein	10580108;14707038;17446422;18483409;26131118;	ADFP	adipose differentiation-related protein
1235	5	CCR6///Ccr6	21680896;22732549;23474106;24114205;25301842;	CCR6	chemokine (C-C motif) receptor 6
133	5	ADM///Adrenomedullin///adrenomedullin	10409481;15350700;17922433;20332006;21506909;	ADM	adrenomedullin
1385	5	CREB	17014835;24045154;24774361;25499349;25937960;	CREB1	cAMP responsive element binding protein 1
1433	5	CSE	11369003;21300352;21506909;23704252;9709413;	CSE	choreoathetosis/spasticity, episodic (paroxysmal choreoathetosis/spasticity)
1511	5	Cathepsin G///cathepsin G	15106791;19193379;19374227;23934850;25092171;	CTSG	cathepsin G
1514	5	Cathepsin L///cathepsin L	15982660;17404153;18495127;21700710;23229094;	CTSL1	cathepsin L1
1543	5	CYP1A1	11934443;15696395;16202979;19147650;22126760;	CYP1A1	cytochrome P450, family 1, subfamily A, polypeptide 1
1588	5	Aromatase///CYP19///aromatase	11248122;11850209;11904449;19060916;23848148;	CYP19A1	cytochrome P450, family 19, subfamily A, polypeptide 1
1604	5	CD55///DAF	1703512;19297024;19729477;21816131;2474572;	CD55	CD55 molecule, decay accelerating factor for complement (Cromer blood group)
1909	5	EDNRA///ETA	10865828;15715683;17525706;19862499;8466485;	EDNRA	endothelin receptor type A
196	5	AHR///AhR///aryl hydrocarbon receptor	16061200;16202979;21441140;22228805;26307030;	AHR	aryl hydrocarbon receptor
199	5	AIF-1///AIF1///IRT-1	15784173;18204784;21862018;22116621;23800875;	AIF1	allograft inflammatory factor 1
2011	5	PAR-1	21840881;23740526;25463107;25680760;26362351;	MARK2	MAP/microtubule affinity-regulating kinase 2
2056	5	Erythropoietin///erythropoietin	11506457;14681849;21298620;23648638;9794599;	EPO	erythropoietin
2170	5	FABP3///H-FABP	16430720;21535886;23324907;23339583;24695477;	FABP3	fatty acid binding protein 3, muscle and heart (mammary-derived growth inhibitor)
2277	5	VEGF-D	14553837;15891993;16935942;21620738;25318003;	FIGF	c-fos induced growth factor (vascular endothelial growth factor D)
231	5	Aldose reductase///aldose reductase	18451330;18778013;19729598;21294693;25528427;	AKR1B1	aldo-keto reductase family 1, member B1 (aldose reductase)
2702	5	Cx40///connexin 40	15837092;20026782;20479953;22609170;25065310;	GJA5	gap junction protein, alpha 5, 40kDa
2739	5	GLO1///Glyoxalase I///glyoxalase I	21294693;24646258;24767709;24920125;25139743;	GLO1	glyoxalase I
285	5	ANGPT2///angiopoietin-2	15823283;18182823;19390459;23074332;24295386;	ANGPT2	angiopoietin 2
2896	5	PGRN///Progranulin///progranulin	19321167;23409033;23847387;23946497;24098801;	GRN	granulin
2908	5	GCR///GR///NR3C1	17363688;18787189;23009206;23025717;26186654;	NR3C1	nuclear receptor subfamily 3, group C, member 1 (glucocorticoid receptor)
29933	5	G protein-coupled receptor G2A///G2A	12482833;15834123;16990555;19106413;19164809;	GPR132	G protein-coupled receptor 132
3263	5	HPX///hemopexin	15236792;20378845;25683563;26339767;8201257;	HPX	hemopexin
3309	5	GRP78///Grp78	14578186;15210586;16210571;19563613;25059288;	HSPA5	heat shock 70kDa protein 5 (glucose-regulated protein, 78kDa)
3479	5	IGF1///insulin-like growth factor 1	11855685;17906644;21219916;22238353;26811426;	IGF1	insulin-like growth factor 1 (somatomedin C)
355	5	CD95	11241135;16281484;21550016;22617501;26897258;	FAS	Fas (TNF receptor superfamily, member 6)
367	5	Androgen receptor///androgen receptor	10645914;15890890;23167461;24688120;25550469;	AR	androgen receptor
3687	5	CD11c	19433759;23766264;24183040;25104056;26112011;	ITGAX	integrin, alpha X (complement component 3 receptor 4 subunit)
3976	5	LIF	12667965;23231902;2345474;2532078;2606498;	LIF	leukemia inhibitory factor (cholinergic differentiation factor)
3988	5	LAL///cholesterol ester hydrolase///lysosomal acid lipase	12750117;14522500;14615393;16877765;19723498;	LIPA	lipase A, lysosomal acid, cholesterol esterase
4141	5	MARS	1343613;7981178;8907211;8963728;9519342;	MARS	methionyl-tRNA synthetase
4599	5	Mx1	12628954;18369455;24113453;24586211;26322923;	MX1	myxovirus (influenza virus) resistance 1, interferon-inducible protein p78 (mouse)
4638	5	KRP///Myosin light chain kinase///myosin light chain kinase	12919641;23640484;23962784;25339116;26096176;	MYLK	myosin light chain kinase
5598	5	BMK1///ERK5	16640963;23165802;23243209;23381569;25001623;	MAPK7	mitogen-activated protein kinase 7
57142	5	Nogo-B///RTN4///reticulon 4	17413036;19398282;19654939;20717916;24372562;	RTN4	reticulon 4
5728	5	PTEN	15326060;16720346;22841663;23068025;25118736;	PTEN	phosphatase and tensin homolog
598	5	Bcl-XL///Bcl-x///Bcl-xL	16005468;17657164;22038096;22052376;22383704;	BCL2L1	BCL2-like 1
64127	5	CARD15///NOD2	16641610;23868940;24324141;24626634;26557013;	NOD2	nucleotide-binding oligomerization domain containing 2
64241	5	ABCG8	15044450;15175362;22682430;23165086;24252657;	ABCG8	ATP-binding cassette, sub-family G (WHITE), member 8
6653	5	LR11	10559012;11425040;19661140;24284991;24859021;	SORL1	sortilin-related receptor, L(DLR class) A repeats-containing
7015	5	TERT///telomerase reverse transcriptase	16168895;17375886;21106948;24465664;26201603;	TERT	telomerase reverse transcriptase
7189	5	TRAF6	20100871;20644648;22935568;23027810;24022569;	TRAF6	TNF receptor-associated factor 6
7295	5	Thioredoxin///thioredoxin	11557676;17374527;22516068;23335265;9714183;	TXN	thioredoxin
7391	5	USF1///Upstream Transcription Factor 1///upstream stimulatory factor 1	15175273;18276913;19910639;23271305;24722012;	USF1	upstream transcription factor 1
7474	5	Wnt5a	18456733;24346141;25050997;25240110;25530821;	WNT5A	wingless-type MMTV integration site family, member 5A
780	5	DDR1///Ddr1///ddr1	15111304;18451340;19834008;19893047;20448217;	DDR1	discoidin domain receptor tyrosine kinase 1
796	5	Calcitonin///calcitonin	1327811;19404669;20332006;7117499;8117859;	CALCA	calcitonin-related polypeptide alpha
7980	5	TFPI-2	11342575;11834519;19081094;23608390;26496276;	TFPI2	tissue factor pathway inhibitor 2
836	5	CASP3///Sca-1///caspase 3	16460449;16887107;18778013;21646352;25962658;	CASP3	caspase 3, apoptosis-related cysteine peptidase
8660	5	IRS2///Irs2///insulin receptor substrate 2	17127239;18506362;18802016;22405072;24788416;	IRS2	insulin receptor substrate 2
9021	5	SOCS3	19083014;19164812;19737863;23545584;25604439;	SOCS3	suppressor of cytokine signaling 3
90952	5	ESAM///endothelial cell adhesion molecule	19759376;19834105;20406651;22648254;23908248;	ESAM	endothelial cell adhesion molecule
9365	5	Klotho///klotho	16579981;19912987;20345435;25951321;26289053;	KL	klotho
941	5	CD80	15126104;24834996;24872677;25714599;26897258;	CD80	CD80 molecule
9423	5	NTN1///Netrin-1///Ntn1///netrin-1	21160531;22231519;22642628;23599441;24122613;	NTN1	netrin 1
967	5	CD63///CD63 antigen	13130179;14985170;15600193;22098244;7820873;	CD63	CD63 molecule
9734	5	HDAC9///Histone deacetylase 9///histone deacetylase 9	23449258;25035344;25142878;25388417;26347468;	HDAC9	histone deacetylase 9
102	4	ADAM10///Adam10	19581416;20814017;23773531;25659879;	ADAM10	ADAM metallopeptidase domain 10
1230	4	CCR1///Ccr1	16467202;16491201;17138939;18347211;	CCR1	chemokine (C-C motif) receptor 1
1241	4	BLT1	15361791;16043658;18852255;21493735;	LTB4R	leukotriene B4 receptor
1268	4	CB1	20075743;20124735;25469884;26413498;	CNR1	cannabinoid receptor 1 (brain)
1432	4	P38 MAP kinase///p38 MAP kinase	11121811;19075640;19911112;23192592;	MAPK14	mitogen-activated protein kinase 14
1508	4	cathepsin B	12057992;12588771;18560564;20880494;	CTSB	cathepsin B
1509	4	CTSD///Cathepsin D///cathepsin D	12750117;17336287;19193379;19772500;	CTSD	cathepsin D
1581	4	CYP7A1///Cyp7a1	15637110;15707388;23880190;24885743;	CYP7A1	cytochrome P450, family 7, subfamily A, polypeptide 1
166929	4	SMS2///Sms2///Sphingomyelin synthase 2	19590047;20717634;20814016;21235823;	SGMS2	sphingomyelin synthase 2
1674	4	desmin	18651048;2683504;2937395;6466413;	DES	desmin
187	4	APJ	17884970;20649580;23588025;24675084;	APLNR	apelin receptor
2	4	Alpha-2-Macroglobulin///Alpha-2-macroglobulin///alpha-2-macroglobulin	1380968;2410972;25465831;8721858;	A2M	alpha-2-macroglobulin
208	4	AKT2///Akt2	18802016;24220638;25240046;25392271;	AKT2	v-akt murine thymoma viral oncogene homolog 2
2308	4	FOXO1///FoxO1///Foxo1	22389493;25273948;25849138;26226438;	FOXO1	forkhead box O1
2331	4	Fibromodulin///fibromodulin	15970583;23202368;26125412;26477596;	FMOD	fibromodulin
2358	4	FPR2///Fpr2///fPRL1///formyl peptide receptor 2	21117022;22541858;25341894;25722438;	FPR2	formyl peptide receptor 2
246	4	ALOX15///Arachidonate 15-lipoxygenase	20592751;21316676;22879973;22912809;	ALOX15	arachidonate 15-lipoxygenase
2852	4	GPER///GPR30///gpER	17452498;19541668;25532911;25767029;	GPER	G protein-coupled estrogen receptor 1
2876	4	GPx1///Gpx1///glutathione peroxidase 1	16508038;17420349;21835911;23874911;	GPX1	glutathione peroxidase 1
301	4	Annexin A1///annexin A1///anxA1	21195640;23154128;25722438;26090792;	ANXA1	annexin A1
3067	4	histidine decarboxylase	15189499;15831815;17055384;21273563;	HDC	histidine decarboxylase
3077	4	HFE///hemochromatosis	11108765;11257277;18593631;9753040;	HFE	hemochromatosis
3481	4	Insulin-like growth factor II///insulin-like growth factor II	11726660;14501587;21372297;22172786;	IGF2	insulin-like growth factor 2 (somatomedin A)
3491	4	CYR61///Cyr61	12036876;12736251;16155362;16774841;	CYR61	cysteine-rich, angiogenic inducer, 61
3600	4	IL-15///Interleukin 15///interleukin 15	11451753;11485899;21115056;21487524;	IL15	interleukin 15
3683	4	CD11A///CD11a	14576072;14695458;17038634;7570984;	ITGAL	integrin, alpha L (antigen CD11A (p180), lymphocyte function-associated antigen 1; alpha polypeptide)
3690	4	GPIIIa///ITGB3///platelet glycoprotein IIIa	11257275;14614355;19637098;21322770;	ITGB3	integrin, beta 3 (platelet glycoprotein IIIa, antigen CD61)
3815	4	Kit///c-kit	15277195;18778013;19111832;22505639;	KIT	v-kit Hardy-Zuckerman 4 feline sarcoma viral oncogene homolog
4040	4	LRP6	17633795;19833493;21245321;26046396;	LRP6	low density lipoprotein receptor-related protein 6
4048	4	LTA4H///Leukotriene A4 hydrolase///leukotriene A4 hydrolase	16698924;19130089;23153620;25721704;	LTA4H	leukotriene A4 hydrolase
4049	4	LTA///tumor necrosis factor beta	15973460;17194634;21322770;22310064;	LTA	lymphotoxin alpha (TNF superfamily, member 1)
406937	4	miR-145	19744308;23339529;25008143;26992033;	MIR145	microRNA 145
406947	4	Mir155///miR155///microRNA 155	23041630;24504735;25810298;26333284;	MIR155	microRNA 155
406991	4	miR-21	18778013;21820659;25697638;26114349;	MIR21	microRNA 21
4149	4	MAX///Max	16741003;17458676;25238219;8829375;	MAX	MYC associated factor X
4162	4	CD146	24139427;24612514;25376826;25622668;	MCAM	melanoma cell adhesion molecule
4283	4	CXCL9///MIG///Mig	17490641;17991878;26169727;26956647;	CXCL9	chemokine (C-X-C motif) ligand 9
4288	4	Ki-67	11137081;11215532;16168895;9351392;	MKI67	antigen identified by monoclonal antibody Ki-67
4321	4	MMP12///Macrophage metalloelastase///Matrix metalloproteinase 12///macrophage metalloelastase	16636188;18403602;25078452;8790402;	MMP12	matrix metallopeptidase 12 (macrophage elastase)
4879	4	BNP	10716485;22863432;24356556;24418083;	NPPB	natriuretic peptide precursor B
5045	4	FURIN///Furin///furin	15756593;15911696;16244876;21889147;	FURIN	furin (paired basic amino acid cleaving enzyme)
5053	4	PAH	15939734;16202979;16393887;24266295;	PAH	phenylalanine hydroxylase
51206	4	GPVI///platelet collagen receptor///platelet glycoprotein VI	15939050;20430036;23951109;26046734;	GP6	glycoprotein VI (platelet)
5125	4	PC5///PCSK5	15756593;15911696;16244876;21889147;	PCSK5	proprotein convertase subtilisin/kexin type 5
5241	4	PR///progesterone receptor	12915398;15277195;26520896;8829375;	PGR	progesterone receptor
5362	4	OCT	16602128;22308042;24627118;25456755;	PLXNA2	plexin A2
5595	4	ERK1///extracellular signal-regulated kinase 1	10634796;18778013;23866995;26748289;	MAPK3	mitogen-activated protein kinase 3
5604	4	MEK1///mitogen-activated protein kinase kinase 1	18778013;23022409;23991041;25810299;	MAP2K1	mitogen-activated protein kinase kinase 1
56729	4	resistin	16159596;18778013;24282409;25043845;	RETN	resistin
57761	4	TRIB3	19389818;22275081;22275087;26885117;	TRIB3	tribbles homolog 3 (Drosophila)
604	4	Bcl6	22465074;23041630;25612846;25810298;	BCL6	B-cell CLL/lymphoma 6
6093	4	ROCK1	18556458;20133903;23011471;23919640;	ROCK1	Rho-associated, coiled-coil containing protein kinase 1
633	4	BGN///Biglycan	10749870;19701787;25463076;8981209;	BGN	biglycan
6348	4	CCL3	21133894;22359597;23288165;23615158;	CCL3	chemokine (C-C motif) ligand 3
6362	4	CCL18///PARC	10027395;10559506;19036375;26852604;	CCL18	chemokine (C-C motif) ligand 18 (pulmonary and activation-regulated)
6364	4	CCL20///Ccl20///LARC	10027395;21680896;22732549;23474106;	CCL20	chemokine (C-C motif) ligand 20
653361	4	p47phox	11714743;15723967;16145000;16601225;	NCF1	neutrophil cytosolic factor 1
6548	4	NHE1	15452715;17404040;23274414;24594116;	SLC9A1	solute carrier family 9 (sodium/hydrogen exchanger), member 1
6678	4	osteonectin	11742876;17612637;22451890;8213995;	SPARC	secreted protein, acidic, cysteine-rich (osteonectin)
6720	4	SREBF1///SREBP-1c///SREBP1	18221072;21546605;23074332;24655714;	SREBF1	sterol regulatory element binding transcription factor 1
6721	4	SREBP2///sterol regulatory element-binding protein 2///sterol regulatory element-binding transcription factor 2	19116028;23838163;25188917;25777360;	SREBF2	sterol regulatory element binding transcription factor 2
682	4	CD147///EMMPRIN	12526080;15823273;20107538;25604960;	BSG	basigin (Ok blood group)
7078	4	TIMP3///Timp3///tissue inhibitor of metalloproteinase 3	19581416;22015660;24346612;24943223;	TIMP3	TIMP metallopeptidase inhibitor 3
7132	4	TNFR1///Tnfr1///tnfr1	16214147;17442899;20421368;23249640;	TNFRSF1A	tumor necrosis factor receptor superfamily, member 1A
7222	4	TRPC3	22202050;22909953;24101197;25870279;	TRPC3	transient receptor potential cation channel, subfamily C, member 3
7436	4	VLDLR///VLDLr///very low density lipoprotein receptor	11947903;15979629;26980442;9531255;	VLDLR	very low density lipoprotein receptor
8074	4	FGF23///fibroblast growth factor 23	19429932;20609185;20861651;24888196;	FGF23	fibroblast growth factor 23
85480	4	TSLP///thymic stromal lymphopoietin	23485611;23985377;25117469;25544178;	TSLP	thymic stromal lymphopoietin
8639	4	SSAO///VAP-1///semicarbazide-sensitive amine oxidase	10892891;17490641;26362351;9862279;	AOC3	amine oxidase, copper containing 3 (vascular adhesion protein 1)
8740	4	LIGHT///tumor necrosis factor superfamily member LIGHT	11742858;18569075;19023130;20176988;	TNFSF14	tumor necrosis factor (ligand) superfamily, member 14
8744	4	CD137L	18285570;23141092;24184937;24520398;	TNFSF9	tumor necrosis factor (ligand) superfamily, member 9
875	4	CBS///cystathionine beta-synthase	10399104;10449689;12506016;19858416;	CBS	cystathionine-beta-synthase
9966	4	TL1A	15760679;18569075;23859810;25563533;	TNFSF15	tumor necrosis factor (ligand) superfamily, member 15
100048912	3	ANRIL	20056914;21151960;22178423;	CDKN2BAS	CDKN2B antisense RNA (non-protein coding)
1027	3	CDKN1B///P27Kip1///p27Kip1	10381272;17351341;20417618;	CDKN1B	cyclin-dependent kinase inhibitor 1B (p27, Kip1)
10313	3	RTN3///reticulon 3	19398282;20717916;21964562;	RTN3	reticulon 3
10468	3	follistatin	10077456;10559140;18778013;	FST	follistatin
10507	3	CD100///SEMA4D///sema4D	19390055;24098722;26275342;	SEMA4D	sema domain, immunoglobulin domain (Ig), transmembrane domain (TM) and short cytoplasmic domain, (semaphorin) 4D
10855	3	HPSE///heparanase///heparanase-1	21424539;23137827;23499530;	HPSE	heparanase
11093	3	ADAMTS13///Adamts13	22123843;22652598;24261607;	ADAMTS13	ADAM metallopeptidase with thrombospondin type 1 motif, 13
1116	3	CHI3L1///chitinase 3-like 1///gp39	24729664;26379359;9671306;	CHI3L1	chitinase 3-like 1 (cartilage glycoprotein-39)
11173	3	ADAMTS7///Adamts7	21239051;24573017;25712206;	ADAMTS7	ADAM metallopeptidase with thrombospondin type 1 motif, 7
1118	3	CHIT1///Chitotriosidase///chitotriosidase	10073974;23685110;24572981;	CHIT1	chitinase 1 (chitotriosidase)
115650	3	BAFF receptor///BAFF-R///BAFFR///BaffR	22238605;22426131;23560095;	TNFRSF13C	tumor necrosis factor receptor superfamily, member 13C
1363	3	CPE///carboxypeptidase E	17957445;18080843;18501121;	CPE	carboxypeptidase E
1436	3	Csf1r///c-fms	10190885;1739124;25810298;	CSF1R	colony stimulating factor 1 receptor
1493	3	CTLA-4///CTLA4	17901374;23118130;23351788;	CTLA4	cytotoxic T-lymphocyte-associated protein 4
1535	3	CYBA	20512451;21479469;23905423;	CYBA	cytochrome b-245, alpha polypeptide
1559	3	CYP2C9	17868191;19652664;23159358;	CYP2C9	cytochrome P450, family 2, subfamily C, polypeptide 9
1634	3	Decorin///decorin	11244976;12745673;16183063;	DCN	decorin
1786	3	DNA methyltransferase 1///DNMT1	25979369;25993995;26606905;	DNMT1	DNA (cytosine-5-)-methyltransferase 1
1839	3	Heparin-binding epidermal growth factor///heparin-binding EGF-like growth factor	20198283;23392541;7814641;	HBEGF	heparin-binding EGF-like growth factor
1843	3	MKP-1	15242861;20093631;20619710;	DUSP1	dual specificity phosphatase 1
189	3	SPT	15590644;17239824;23549085;	AGXT	alanine-glyoxylate aminotransferase
190	3	AHC///nuclear hormone receptor	22959702;23447133;24498071;	NR0B1	nuclear receptor subfamily 0, group B, member 1
1910	3	EDNRB///ETB	10865828;17525706;8466485;	EDNRB	endothelin receptor type B
2150	3	protease-activated receptor 2///proteinase-activated receptor-2	15725689;18778013;19023130;	F2RL1	coagulation factor II (thrombin) receptor-like 1
2155	3	coagulation factor VII	11929768;25338457;7750046;	F7	coagulation factor VII (serum prothrombin conversion accelerator)
217	3	ALDH2///acetaldehyde dehydrogenase 2	17984618;25392542;25528427;	ALDH2	aldehyde dehydrogenase 2 family (mitochondrial)
2200	3	Fbn1	24553721;25449385;26233915;	FBN1	fibrillin 1
2222	3	FDFT1///squalene synthase	18393849;22682430;25061401;	FDFT1	farnesyl-diphosphate farnesyltransferase 1
2260	3	FGFR1///fibroblast growth factor receptor 1	25092223;26517696;7504585;	FGFR1	fibroblast growth factor receptor 1
22943	3	DKK-1///DKK1	19498175;21935273;23125289;	DKK1	dickkopf homolog 1 (Xenopus laevis)
2328	3	FMO3///Fmo3	23312283;24586312;25849138;	FMO3	flavin containing monooxygenase 3
23586	3	RIG-I	17485888;21979142;24582691;	DDX58	DEAD (Asp-Glu-Ala-Asp) box polypeptide 58
239	3	ALOX12	20592751;21316676;23074332;	ALOX12	arachidonate 12-lipoxygenase
2693	3	GHSR///Ghrelin Receptor///Ghrelin receptor///ghrelin receptor	19931584;22649381;25553467;	GHSR	growth hormone secretagogue receptor
27250	3	PDCD4///Pdcd4	26166769;26775706;26936421;	PDCD4	programmed cell death 4 (neoplastic transformation inhibitor)
2730	3	GCLM///Gclm	18778013;19126404;21868708;	GCLM	glutamate-cysteine ligase, modifier subunit
2875	3	alanine aminotransferase	19298207;23344727;23973920;	GPT	glutamic-pyruvate transaminase (alanine aminotransferase)
2950	3	GSTP1	12879272;16973168;22330623;	GSTP1	glutathione S-transferase pi 1
29881	3	NPC1L1///Npc1l1	17008586;17218600;25261526;	NPC1L1	NPC1 (Niemann-Pick disease, type C1, gene)-like 1
337	3	apolipoprotein A-IV	14751811;7980697;8688083;	APOA4	apolipoprotein A-IV
338442	3	GPR109A	21317532;21798616;23770183;	GPR109A	G protein-coupled receptor 109A
3399	3	Id3	11348870;23042815;26082558;	ID3	inhibitor of DNA binding 3, dominant negative helix-loop-helix protein
3497	3	IgE	20574124;21821913;26725865;	IGHE	immunoglobulin heavy constant epsilon
3552	3	IL1	25095741;25938460;26552708;	IL1A	interleukin 1, alpha
3578	3	IL-9///interleukin 9	24023645;25784693;25908649;	IL9	interleukin 9
3663	3	IRF5///interferon regulatory factor 5	18323517;24005215;25595782;	IRF5	interferon regulatory factor 5
3674	3	CD41///GPIIb	11877352;17612637;21424266;	ITGA2B	integrin, alpha 2b (platelet glycoprotein IIb of IIb/IIIa complex, antigen CD41)
3990	3	LIPC	11427182;19558527;21371711;	LIPC	lipase, hepatic
4060	3	lumican	11890723;15970583;26477596;	LUM	lumican
4069	3	Lysozyme///lysozyme	16816382;18508059;20167661;	LYZ	lysozyme (renal amyloidosis)
406938	3	miR-146a	21820659;25904598;26505665;	MIR146A	microRNA 146a
407006	3	miR-221	24815336;26221589;26451018;	MIR221	microRNA 221
4088	3	SMAD3///Smad3	19394554;24204921;26074195;	SMAD3	SMAD family member 3
4193	3	HDM2///MDM2	10218140;20122687;9771485;	MDM2	Mdm2 p53 binding protein homolog (mouse)
4312	3	Interstitial collagenase///interstitial collagenase///matrix metalloproteinase 1	18778013;7664418;8696948;	MMP1	matrix metallopeptidase 1 (interstitial collagenase)
4317	3	MMP8	19233360;19745165;23071158;	MMP8	matrix metallopeptidase 8 (neutrophil collagenase)
4322	3	MMP13///matrix metalloproteinase 13	12392760;19233360;21903941;	MMP13	matrix metallopeptidase 13 (collagenase 3)
4507	3	MTAP///Mtap///methylthioadenosine phosphorylase	20056914;20637465;22952318;	MTAP	methylthioadenosine phosphorylase
4803	3	NGF	11689207;11935372;14699970;	NGF	nerve growth factor (beta polypeptide)
4842	3	nNOS///neuronal nitric oxide synthase	19358992;21615722;9409218;	NOS1	nitric oxide synthase 1 (neuronal)
4851	3	NOTCH1///Notch1	20878091;24584117;26552708;	NOTCH1	Notch homolog 1, translocation-associated (Drosophila)
4864	3	NPC1///Npc1	18483620;18785587;24296264;	NPC1	Niemann-Pick disease, type C1
4878	3	ANP///atrial natriuretic peptide	1707815;23927843;24418083;	NPPA	natriuretic peptide precursor A
4907	3	CD73	20026782;21955554;25645301;	NT5E	5'-nucleotidase, ecto (CD73)
4973	3	LOX1///OLR1	18559699;23391848;24736312;	OLR1	oxidized low density lipoprotein (lectin-like) receptor 1
51094	3	ADIPOR1///AdipoR1	19377625;23813974;24324556;	ADIPOR1	adiponectin receptor 1
51284	3	TLR7///Toll-like receptor 7	22543675;22787112;25595782;	TLR7	toll-like receptor 7
5294	3	PI3-kinase///PI3Kgamma///PIK3CG	17483449;18268153;24951662;	PIK3CG	phosphoinositide-3-kinase, catalytic, gamma polypeptide
54106	3	TLR9///Toll-Like Receptor 9///Toll-like receptor 9	24436372;25595782;26257462;	TLR9	toll-like receptor 9
5443	3	ACTH///adrenocorticotropin	1850593;19485904;23026706;	POMC	proopiomelanocortin
5617	3	prolactin	21068074;25063756;7413104;	PRL	prolactin
5734	3	EP4	16020747;19041765;20736236;	PTGER4	prostaglandin E receptor 4 (subtype EP4)
5744	3	PTHrP///parathyroid hormone-related protein	10996344;12805493;8179578;	PTHLH	parathyroid hormone-like hormone
5747	3	FAK	17306468;21924337;24970009;	PTK2	PTK2 protein tyrosine kinase 2
5879	3	Rac1	18502673;20032577;21134286;	RAC1	ras-related C3 botulinum toxin substrate 1 (rho family, small GTP binding protein Rac1)
5966	3	Rel///c-Rel	15064395;8601637;9188479;	REL	v-rel reticuloendotheliosis viral oncogene homolog (avian)
627	3	BDNF///neurotrophin	11935372;14699970;25055025;	BDNF	brain-derived neurotrophic factor
6319	3	SCD1///stearoyl-CoA desaturase	18794388;19095997;19834103;	SCD	stearoyl-CoA desaturase (delta-9-desaturase)
6354	3	CCL7///MCP-3	15381085;21712615;21757933;	CCL7	chemokine (C-C motif) ligand 7
6355	3	CCL8///MCP-2	17479181;21712615;26956647;	CCL8	chemokine (C-C motif) ligand 8
6367	3	CCL22///Macrophage-derived Chemokine///macrophage-derived chemokine	11397698;23005594;25492567;	CCL22	chemokine (C-C motif) ligand 22
6383	3	HSPG	16046792;16207378;1905931;	SDC2	syndecan 2
64109	3	TSLPR///Thymic Stromal Lymphopoietin Receptor	25117469;25544178;26517374;	CRLF2	cytokine receptor-like factor 2
64805	3	P2RY12///P2Y12	19637098;22628428;24510394;	P2RY12	purinergic receptor P2Y, G-protein coupled, 12
652	3	BMP4	16601225;16987015;17785623;	BMP4	bone morphogenetic protein 4
6555	3	ASBT///Asbt	12810816;14644388;23880190;	SLC10A2	solute carrier family 10 (sodium/bile acid cotransporter family), member 2
6609	3	Smpd1///acid sphingomyelinase	21674735;24463558;9446580;	SMPD1	sphingomyelin phosphodiesterase 1, acid lysosomal
6714	3	Src///c-Src///c-src	17495088;21670231;22904271;	SRC	v-src sarcoma (Schmidt-Ruppin A-2) viral oncogene homolog (avian)
6722	3	SRF	17913848;25728840;8343494;	SRF	serum response factor (c-fos serum response element-binding transcription factor)
6850	3	SYK///Syk	21700926;24045154;26742467;	SYK	spleen tyrosine kinase
6915	3	thromboxane A2 receptor	1418094;16260636;17097058;	TBXA2R	thromboxane A2 receptor
7052	3	TG2///Transglutaminase 2///transglutaminase 2	16410462;20003977;20810110;	TGM2	transglutaminase 2 (C polypeptide, protein-glutamine-gamma-glutamyltransferase)
706	3	PBR///TSPO///translocator protein	18433754;20056222;23182766;	TSPO	translocator protein (18kDa)
7075	3	Tie1///tie1	14670840;21383501;22681967;	TIE1	tyrosine kinase with immunoglobulin-like and EGF-like domains 1
7096	3	TLR1	11889007;19278303;22822027;	TLR1	toll-like receptor 1
7294	3	Tyrosine kinase///tyrosine kinase	14988091;18467644;21372295;	TXK	TXK tyrosine kinase
7538	3	ZFP36///tristetraprolin	16614304;23559629;23564081;	ZFP36	zinc finger protein 36, C3H type, homolog (mouse)
80781	3	Endostatin///endostatin	11798955;15550686;15995169;	COL18A1	collagen, type XVIII, alpha 1
834	3	Casp1///ICE	22265992;22819845;7639325;	CASP1	caspase 1, apoptosis-related cysteine peptidase (interleukin 1, beta, convertase)
8435	3	SOAT2	23804810;25239141;26338984;	SOAT2	sterol O-acyltransferase 2
84868	3	Tim-3	22387059;23990206;26035207;	HAVCR2	hepatitis A virus cellular receptor 2
8490	3	RGS5	15337883;18337495;25363362;	RGS5	regulator of G-protein signaling 5
8678	3	ATG6///BECN1///Beclin 1	21646352;26488467;26603569;	BECN1	beclin 1, autophagy related
8694	3	DGAT1///Dgat1	21924378;24084845;26223127;	DGAT1	diacylglycerol O-acyltransferase homolog 1 (mouse)
8718	3	DR3///TNFRSF12	11216825;15760679;18569075;	TNFRSF25	tumor necrosis factor receptor superfamily, member 25
8751	3	ADAM15	20227692;21908061;22904271;	ADAM15	ADAM metallopeptidase domain 15
8856	3	PXR	19436068;21685500;24755147;	NR1I2	nuclear receptor subfamily 1, group I, member 2
8869	3	GM3 synthase	15935355;19415461;24502144;	ST3GAL5	ST3 beta-galactoside alpha-2,3-sialyltransferase 5
930	3	CD19	16281484;23560095;26897258;	CD19	CD19 molecule
9370	3	ADIPOQ	20930713;24516495;25880731;	ADIPOQ	adiponectin, C1Q and collagen domain containing
972	3	CD74	18385967;19423618;20697023;	CD74	CD74 molecule, major histocompatibility complex, class II invariant chain
10000	2	Akt3	22632897;25240046;	AKT3	v-akt murine thymoma viral oncogene homolog 3 (protein kinase B, gamma)
1012	2	T-cad///T-cadherin	20584775;24675084;	CDH13	cadherin 13, H-cadherin (heart)
1017	2	CDK2///Cdk2	10381272;16229012;	CDK2	cyclin-dependent kinase 2
10203	2	CRLR	20332006;21506909;	CALCRL	calcitonin receptor-like
1025	2	CDK9///Cyclin-dependent kinase 9	25279144;26636538;	CDK9	cyclin-dependent kinase 9
10525	2	ORP150	11913559;8878445;	HYOU1	hypoxia up-regulated 1
10563	2	CXCL13	22840692;25814626;	CXCL13	chemokine (C-X-C motif) ligand 13
10673	2	B-cell activating factor///BAFF	22426131;24324506;	TNFSF13B	tumor necrosis factor (ligand) superfamily, member 13b
10800	2	CysLT1///cysLT1	12816882;16698924;	CYSLTR1	cysteinyl leukotriene receptor 1
10859	2	LILRB1	21817101;23968979;	LILRB1	leukocyte immunoglobulin-like receptor, subfamily B (with TM and ITIM domains), member 1
10894	2	LYVE-1	15891993;25318003;	LYVE1	lymphatic vessel endothelial hyaluronan receptor 1
10987	2	CSN5///Jab1	11927523;23636414;	COPS5	COP9 constitutive photomorphogenic homolog subunit 5 (Arabidopsis)
11035	2	RIP3	23333278;26995086;	RIPK3	receptor-interacting serine-threonine kinase 3
11132	2	CAPN10	11756346;20142250;	CAPN10	calpain 10
11213	2	IRAK-M///Irak3	17888930;23620818;	IRAK3	interleukin-1 receptor-associated kinase 3
116	2	PACAP	11038706;14599727;	ADCYAP1	adenylate cyclase activating polypeptide 1 (pituitary)
1306	2	COL15A1///Col15a1	23912340;25433555;	COL15A1	collagen, type XV, alpha 1
1312	2	COMT	18545092;22790479;	COMT	catechol-O-methyltransferase
137735	2	STARS	1347091;8231842;	ABRA	actin-binding Rho activating protein
1378	2	CR1	12569158;18971423;	CR1	complement component (3b/4b) receptor 1 (Knops blood group)
142	2	PARP1	18093987;24002940;	PARP1	poly (ADP-ribose) polymerase 1
151306	2	TGR5	22152303;25237811;	GPBAR1	G protein-coupled bile acid receptor 1
1558	2	CYP2C8	17429317;26489615;	CYP2C8	cytochrome P450, family 2, subfamily C, polypeptide 8
1571	2	CYP2E1///cytochrome P450 2E1	17486761;20093049;	CYP2E1	cytochrome P450, family 2, subfamily E, polypeptide 1
1585	2	CYP11B2///aldosterone synthase	20123934;20699715;	CYP11B2	cytochrome P450, family 11, subfamily B, polypeptide 2
1717	2	DHCR7	22682430;24663808;	DHCR7	7-dehydrocholesterol reductase
1728	2	NQO1	20172524;20193673;	NQO1	NAD(P)H dehydrogenase, quinone 1
1827	2	RCAN1///Rcan1	24127415;25713607;	RCAN1	regulator of calcineurin 1
1903	2	Lpb3///Sphingosine-1-phosphate receptor 3	18778013;21164103;	S1PR3	sphingosine-1-phosphate receptor 3
1906	2	EDN1///Endothelin 1///endothelin 1	17525706;8994440;	EDN1	endothelin 1
1956	2	EGFR///epidermal growth factor receptor	15306170;8432873;	EGFR	epidermal growth factor receptor (erythroblastic leukemia viral (v-erb-b) oncogene homolog, avian)
1969	2	EphA2	22247258;24561077;	EPHA2	EPH receptor A2
2048	2	Eph receptor B2///EphB2	18092944;21672356;	EPHB2	EPH receptor B2
2166	2	Fatty acid amide hydrolase///fatty acid amide hydrolase	23241405;24286707;	FAAH	fatty acid amide hydrolase
2180	2	ACSL1	22308341;26711138;	ACSL1	acyl-CoA synthetase long-chain family member 1
2185	2	PYK2///Pyk2	21372295;24045154;	PTK2B	PTK2B protein tyrosine kinase 2 beta
219699	2	UNC5B///Unc5b	23599441;24122613;	UNC5B	unc-5 homolog B (C. elegans)
2214	2	CD16A///FcgammaRIIIA	11410250;21611899;	FCGR3A	Fc fragment of IgG, low affinity IIIa, receptor (CD16a)
2244	2	FGB	15300640;21322770;	FGB	fibrinogen beta chain
2274	2	FHL2	20096293;25767273;	FHL2	four and a half LIM domains 2
22822	2	TDAG51	12738777;23686369;	PHLDA1	pleckstrin homology-like domain, family A, member 1
22914	2	NKG2D	22104546;24997223;	KLRK1	killer cell lectin-like receptor subfamily K, member 1
22918	2	CD93///Cd93	23560095;25689165;	CD93	CD93 molecule
22937	2	SCAP	12436350;24655714;	SCAP	SREBF chaperone
23491	2	Ces3	22872154;23744992;	CES3	carboxylesterase 3
23576	2	DDAH1	24690995;26226438;	DDAH1	dimethylarginine dimethylaminohydrolase 1
23621	2	BACE1///beta-secretase	12065323;23919773;	BACE1	beta-site APP-cleaving enzyme 1
23643	2	LY96///MD-2	15472123;23074332;	LY96	lymphocyte antigen 96
247	2	ALOX15B///Alox15b	21316676;22912809;	ALOX15B	arachidonate 15-lipoxygenase, type B
2512	2	ferritin light chain	12644631;21248247;	FTL	ferritin, light polypeptide
2529	2	FucT-VII	15308551;19056851;	FUT7	fucosyltransferase 7 (alpha (1,3) fucosyltransferase)
2539	2	Glucose-6-phosphate dehydrogenase///glucose-6-phosphate dehydrogenase	16439706;7202686;	G6PD	glucose-6-phosphate dehydrogenase
26191	2	PTPN22	17223967;21846984;	PTPN22	protein tyrosine phosphatase, non-receptor type 22 (lymphoid)
26279	2	Secretory phospholipase A2s///secretory phospholipase A2s	17353016;19593123;	PLA2G2D	phospholipase A2, group IID
2638	2	Vitamin D Binding Protein///vitamin D-binding protein	25863973;25926504;	GC	group-specific component (vitamin D binding protein)
26585	2	Gremlin///Gremlin-1	24003215;24814649;	GREM1	gremlin 1, cysteine knot superfamily, homolog (Xenopus laevis)
26762	2	KIM-1	22542304;22749388;	HAVCR1	hepatitis A virus cellular receptor 1
26871	2	HSD1	23170035;23303209;	RNU1A3	RNA, U1A3 small nuclear
27086	2	FOXP1///Forkhead Box P1	20878091;21742330;	FOXP1	forkhead box P1
2729	2	GCLC///Gclc	18778013;21868708;	GCLC	glutamate-cysteine ligase, catalytic subunit
27329	2	ANGPTL3///Angptl3///angiopoietin-like 3	12671033;15530921;	ANGPTL3	angiopoietin-like 3
2784	2	GNB3	16569552;17299380;	GNB3	guanine nucleotide binding protein (G protein), beta polypeptide 3
2796	2	GnRH	11294492;25242517;	GNRH1	gonadotropin-releasing hormone 1 (luteinizing-releasing hormone)
29126	2	PD-L1	19056397;23398844;	CD274	CD274 molecule
2920	2	CXCL2	20187767;23250107;	CXCL2	chemokine (C-X-C motif) ligand 2
2936	2	glutathione reductase	17363688;20839391;	GSR	glutathione reductase
2993	2	GPA///GYPA///glycophorin A	23722820;24776932;	GYPA	glycophorin A (MNS blood group)
30009	2	T-bet	15665085;18502445;	TBX21	T-box 21
3026	2	FSAP	17482622;18278176;	HABP2	hyaluronan binding protein 2
30835	2	CD209///DC-SIGN	12434421;26123523;	CD209	CD209 molecule
3093	2	LIG///Lig	10634809;21554147;	UBE2K	ubiquitin-conjugating enzyme E2K (UBC1 homolog, yeast)
325	2	serum amyloid P component	20189569;7749834;	APCS	amyloid P component, serum
3297	2	HSF1///heat shock transcription factor 1	12377729;12707051;	HSF1	heat shock transcription factor 1
330	2	cIAP2	17255535;24072531;	BIRC3	baculoviral IAP repeat-containing 3
341	2	Apolipoprotein C-I///apoc1///apolipoprotein C-I	17320883;17967778;	APOC1	apolipoprotein C-I
3459	2	IFNGR1	20655098;23074332;	IFNGR1	interferon gamma receptor 1
347	2	Apolipoprotein D///apolipoprotein D	19946382;24082102;	APOD	apolipoprotein D
3495	2	IGHD	22416078;26811426;	IGHD	immunoglobulin heavy constant delta
350	2	apolipoprotein H///beta-2-glycoprotein I	10226085;9873224;	APOH	apolipoprotein H (beta-2-glycoprotein I)
3551	2	IKK2	14561702;21183734;	IKBKB	inhibitor of kappa light polypeptide gene enhancer in B-cells, kinase beta
3562	2	IL-3	11157721;18487233;	IL3	interleukin 3 (colony-stimulating factor, multiple)
3574	2	IL-7	16604541;19134193;	IL7	interleukin 7
3638	2	INSIG1	18989534;24655714;	INSIG1	insulin induced gene 1
3816	2	KLK1///tissue kallikrein	15072994;26413039;	KLK1	kallikrein 1
384	2	ARG2///Arg2///L-arginine ureahydrolase///l-arginine ureahydrolase	23832324;25484082;	ARG2	arginase, type II
3956	2	Galectin-1///galectin-1	17537433;23682281;	LGALS1	lectin, galactoside-binding, soluble, 1
3958	2	GaL3///LGALS3	18156214;9688561;	LGALS3	lectin, galactoside-binding, soluble, 3
4000	2	LMNA	15205220;15756215;	LMNA	lamin A/C
4041	2	LRP5///low density lipoprotein receptor-related protein 5	12509421;23074332;	LRP5	low density lipoprotein receptor-related protein 5
4043	2	RAP///Rap	22153700;24687132;	LRPAP1	low density lipoprotein receptor-related protein associated protein 1
4057	2	lactoferrin	18778013;26549014;	LTF	lactotransferrin
4064	2	CD180///RP105	24115036;25484103;	CD180	CD180 molecule
4067	2	LYN///Lyn///lyn	11168595;26742467;	LYN	v-yes-1 Yamaguchi sarcoma viral related oncogene homolog
406992	2	miR-210	20888330;21820659;	MIR210	microRNA 210
407007	2	miR-222	24815336;26451018;	MIR222	microRNA 222
4087	2	Smad2	20954112;22104174;	SMAD2	SMAD family member 2
412	2	STS	14507642;15860269;	STS	steroid sulfatase (microsomal), isozyme S
4128	2	MAOA///Monoamine oxidase A	23116433;23723362;	MAOA	monoamine oxidase A
4151	2	myoglobin	18652169;3984898;	MB	myoglobin
4267	2	CD99	18250143;19554480;	CD99	CD99 molecule
43	2	AChE///Acetylcholinesterase	20723895;23305304;	ACHE	acetylcholinesterase (Yt blood group)
4311	2	neutral endopeptidase	10716485;16208151;	MME	membrane metallo-endopeptidase
4360	2	CD206	23435395;25301980;	MRC1	mannose receptor, C type 1
4502	2	MT2A	16518702;24560278;	MT2A	metallothionein 2A
4519	2	MT-CYB	22997526;23395464;	MT-CYB	mitochondrially encoded cytochrome b
4547	2	microsomal triglyceride transfer protein	15684478;25201910;	MTTP	microsomal triglyceride transfer protein
4548	2	methionine synthase	20209990;26756640;	MTR	5-methyltetrahydrofolate-homocysteine methyltransferase
4552	2	MSR///MTRR///methionine synthase reductase	20209990;7583581;	MTRR	5-methyltetrahydrofolate-homocysteine methyltransferase reductase
4567	2	MT-TL1	22997526;23395464;	MT-TL1	mitochondrially encoded tRNA leucine 1 (UUA/G)
4580	2	MTX	22113347;22617501;	MTX1	metaxin 1
467	2	ATF3///Activating transcription factor 3	11888510;22473958;	ATF3	activating transcription factor 3
4758	2	neuraminidase	18778013;2291955;	NEU1	sialidase 1 (lysosomal sialidase)
488	2	SERCA2	25110346;26750181;	ATP2A2	ATPase, Ca++ transporting, cardiac muscle, slow twitch 2
4915	2	TrkB	22386878;26431274;	NTRK2	neurotrophic tyrosine kinase, receptor, type 2
4925	2	NEFA	11979382;16102772;	NUCB2	nucleobindin 2
4929	2	Nurr1	16873729;17418373;	NR4A2	nuclear receptor subfamily 4, group A, member 2
5008	2	OSM///Oncostatin M///oncostatin M	21376322;26392754;	OSM	oncostatin M
5028	2	P2RY1///P2Y1	18663083;19637098;	P2RY1	purinergic receptor P2Y, G-protein coupled, 1
5031	2	P2Y6///P2Y6 receptor	25104800;25360548;	P2RY6	pyrimidinergic receptor P2Y, G-protein coupled, 6
5052	2	PRDX1///Prdx1	18689572;23801458;	PRDX1	peroxiredoxin 1
5100	2	PAPC	15242861;17726017;	PCDH8	protocadherin 8
5144	2	PDE4D	15802632;20540798;	PDE4D	phosphodiesterase 4D, cAMP-specific (phosphodiesterase E3 dunce homolog, Drosophila)
51548	2	SIRT6///Sirtuin 6///sirtuin 6	25325735;25777360;	SIRT6	sirtuin (silent mating type information regulation 2 homolog) 6 (S. cerevisiae)
5159	2	PDGFR	12690199;25737405;	PDGFRB	platelet-derived growth factor receptor, beta polypeptide
5176	2	PEDF	15994443;21733518;	SERPINF1	serpin peptidase inhibitor, clade F (alpha-2 antiplasmin, pigment epithelium derived factor), member 1
5265	2	A1AT///SERPINA1	18690412;22916037;	SERPINA1	serpin peptidase inhibitor, clade A (alpha-1 antiproteinase, antitrypsin), member 1
5322	2	PLA2G5	18801741;24959594;	PLA2G5	phospholipase A2, group V
5346	2	perilipin	11557743;18655564;	PLIN	perilipin
5467	2	PPARD	15128052;20512451;	PPARD	peroxisome proliferator-activated receptor delta
55328	2	Renalase///renalase	24014100;25818930;	C10orf59	chromosome 10 open reading frame 59
5549	2	PRELP///proline arginine-rich end leucine-rich repeat protein	15970583;26477596;	PRELP	proline/arginine-rich end leucine-rich repeat protein
558	2	AXL	20664904;21384080;	AXL	AXL receptor tyrosine kinase
5618	2	Prolactin receptor///prolactin receptor	21068074;25063756;	PRLR	prolactin receptor
5629	2	PROX1	20878091;25176150;	PROX1	prospero homeobox 1
567	2	B2M	21546482;22116452;	B2M	beta-2-microglobulin
5688	2	HSPC	24481967;24646491;	PSMA7	proteasome (prosome, macropain) subunit, alpha type, 7
57007	2	CXCR7	23599431;24374972;	CXCR7	chemokine (C-X-C motif) receptor 7
57105	2	CysLT2///cysLT2	12816882;16698924;	CYSLTR2	cysteinyl leukotriene receptor 2
57338	2	HDL2	179293;192082;	JPH3	junctophilin 3
5739	2	PGI receptor///PTGIR	15372102;22112851;	PTGIR	prostaglandin I2 (prostacyclin) receptor (IP)
5740	2	PGIS///PTGIS	19735918;22112851;	PTGIS	prostaglandin I2 (prostacyclin) synthase
57534	2	MIB1	9351392;9771485;	MIB1	mindbomb homolog 1 (Drosophila)
5868	2	Rab5///Rab5a	12588771;22098244;	RAB5A	RAB5A, member RAS oncogene family
5896	2	RAG1///Rag1	11457878;12171798;	RAG1	recombination activating gene 1
5996	2	RGS1///Rgs1	19772500;25782711;	RGS1	regulator of G-protein signaling 1
6037	2	ECP///Eosinophil cationic protein	20307883;23927843;	RNASE3	ribonuclease, RNase A family, 3 (eosinophil cationic protein)
6198	2	RPS6KB1///S6K1	23832324;25484082;	RPS6KB1	ribosomal protein S6 kinase, 70kDa, polypeptide 1
623	2	B1R	19661485;26137244;	BDKRB1	bradykinin receptor B1
6263	2	RYR3	20009918;24423397;	RYR3	ryanodine receptor 3
6272	2	Sort1	25401472;25593281;	SORT1	sortilin 1
6346	2	I-309	18491584;19902068;	CCL1	chemokine (C-C motif) ligand 1
6351	2	CCL4	21133894;25092442;	CCL4	chemokine (C-C motif) ligand 4
6356	2	CCL11///Eotaxin///eotaxin	11056090;20187767;	CCL11	chemokine (C-C motif) ligand 11
6357	2	MCP-4	10559506;20139115;	CCL13	chemokine (C-C motif) ligand 13
6359	2	LKN-1///Lkn-1	11888507;15135248;	CCL15	chemokine (C-C motif) ligand 15
6361	2	CCL17///Ccl17///TARC	11397698;21633167;	CCL17	chemokine (C-C motif) ligand 17
6368	2	CCL23	20187767;21656154;	CCL23	chemokine (C-C motif) ligand 23
6374	2	CXCL5	21609350;23376791;	CXCL5	chemokine (C-X-C motif) ligand 5
6402	2	CD62L///SELL	19944706;22126760;	SELL	selectin L
64806	2	IL-17E///IL-25	20020510;25629516;	IL25	interleukin 25
6513	2	GLUT1	21247498;24726364;	SLC2A1	solute carrier family 2 (facilitated glucose transporter), member 1
6693	2	CD43	25524774;9345042;	SPN	sialophorin
6736	2	SRY///TDF	22645407;25783200;	SRY	sex determining region Y
6775	2	STAT4	16797528;26285907;	STAT4	signal transducer and activator of transcription 4
6890	2	ATP-binding cassette transporter	24280911;25262842;	TAP1	transporter 1, ATP-binding cassette, sub-family B (MDR/TAP)
6916	2	TXAS	19735918;20383787;	TBXAS1	thromboxane A synthase 1 (platelet)
7019	2	TFAM///mitochondrial transcription factor A///mtTFA	19100097;26002865;	TFAM	transcription factor A, mitochondrial
7033	2	TFF3///intestinal trefoil factor	21192999;21829008;	TFF3	trefoil factor 3 (intestinal)
7046	2	ALK-5	10359732;22104174;	TGFBR1	transforming growth factor, beta receptor 1
7060	2	Thbs4	20884877;24566627;	THBS4	thrombospondin 4
7063	2	THM	17909121;9194859;	THM	thymoma
7077	2	TIMP2	18778013;19581416;	TIMP2	TIMP metallopeptidase inhibitor 2
7098	2	TLR3///Tlr3///Toll-like receptor 3	23417039;23676255;	TLR3	toll-like receptor 3
7128	2	TNFAIP3///Tnfaip3	18006655;25302367;	TNFAIP3	tumor necrosis factor, alpha-induced protein 3
7133	2	TNFR2	16214147;23249640;	TNFRSF1B	tumor necrosis factor receptor superfamily, member 1B
7137	2	cTnI	16221094;20446782;	TNNI3	troponin I type 3 (cardiac)
7178	2	TCTP///fortilin	22415346;24043250;	TPT1	tumor protein, translationally-controlled 1
719	2	C3aR///C3aR1	17234193;21827714;	C3AR1	complement component 3a receptor 1
7274	2	Ttpa///alpha-tocopherol transfer protein	11095717;16895792;	TTPA	tocopherol (alpha) transfer protein
7350	2	UCP1///uncoupling protein 1	15917810;23823482;	UCP1	uncoupling protein 1 (mitochondrial, proton carrier)
7442	2	TRPV1	21908651;23025809;	TRPV1	transient receptor potential cation channel, subfamily V, member 1
760	2	CA2///CAII///Ca2	20509747;6497046;	CA2	carbonic anhydrase II
7804	2	LRP8///Lrp8///apolipoprotein E receptor 2	24840660;26980442;	LRP8	low density lipoprotein receptor-related protein 8, apolipoprotein e receptor
79400	2	NOX5///Nox5	19022161;25871798;	NOX5	NADPH oxidase, EF-hand calcium binding domain 5
79602	2	AdipoR2///Adiponectin receptor 2	19377625;24324556;	ADIPOR2	adiponectin receptor 2
79689	2	STAMP2///Stamp2	22704678;24467451;	STEAP4	STEAP family member 4
79784	2	myosin	18778013;9225203;	MYH14	myosin, heavy chain 14
811	2	Calreticulin///calreticulin	23206751;24531546;	CALR	calreticulin
820	2	CRAMP///Cramp///LL37	22388324;22394519;	CAMP	cathelicidin antimicrobial peptide
8204	2	RIP140	25528964;25701715;	NRIP1	nuclear receptor interacting protein 1
8411	2	EEA1	22098244;23490339;	EEA1	early endosome antigen 1
84557	2	LC3	18489849;24043133;	MAP1LC3A	microtubule-associated protein 1 light chain 3 alpha
8493	2	PPM1D///Ppm1d///Wip1	22768840;22895013;	PPM1D	protein phosphatase 1D magnesium-dependent, delta isoform
8542	2	APOL1	25054777;25887069;	APOL1	apolipoprotein L, 1
860	2	Cbfa1///Runx2	18553107;22436847;	RUNX2	runt-related transcription factor 2
8720	2	MBTPS1///S1P	21889147;26524900;	MBTPS1	membrane-bound transcription factor peptidase, site 1
8764	2	TNFRSF14	11742858;11742877;	TNFRSF14	tumor necrosis factor receptor superfamily, member 14 (herpesvirus entry mediator)
8784	2	GITR	17067317;18569075;	TNFRSF18	tumor necrosis factor receptor superfamily, member 18
8792	2	RANK	17261926;18320012;	TNFRSF11A	tumor necrosis factor receptor superfamily, member 11a, NFKB activator
8804	2	CREG	21872252;26163874;	CREG1	cellular repressor of E1A-stimulated genes 1
8841	2	HDAC3///Hdac3///Histone deacetylase 3	20026773;25007801;	HDAC3	histone deacetylase 3
8878	2	SQSTM1	22098244;26898796;	SQSTM1	sequestosome 1
8935	2	SAPS///SKAP2	24605609;25731028;	SKAP2	src kinase associated phosphoprotein 2
9079	2	LDB2///LIM domain binding 2///Ldb2///Lim domain binding 2	19997623;24925974;	LDB2	LIM domain binding 2
9294	2	S1PR2///S1pr2	20947824;20978351;	S1PR2	sphingosine-1-phosphate receptor 2
9352	2	TXL	16571281;26261508;	TXNL1	thioredoxin-like 1
94	2	ALK-1	21440631;22104174;	ACVRL1	activin A receptor type II-like 1
9446	2	GSTO1///glutathione S-transferase omega 1	17717316;21605854;	GSTO1	glutathione S-transferase omega 1
9448	2	MAP4K4///mitogen-activated protein kinase kinase kinase kinase 4	24626634;26688060;	MAP4K4	mitogen-activated protein kinase kinase kinase kinase 4
9474	2	ATG5	22440612;26732762;	ATG5	ATG5 autophagy related 5 homolog (S. cerevisiae)
9475	2	ROCK2	23011471;23919640;	ROCK2	Rho-associated, coiled-coil containing protein kinase 2
9575	2	Clock///clock	19668782;24014832;	CLOCK	clock homolog (mouse)
9588	2	AOP2///Aop2///Peroxiredoxin 6///antioxidant protein 2	12420131;15488866;	PRDX6	peroxiredoxin 6
970	2	CD70	20505312;24184937;	CD70	CD70 molecule
9722	2	NOS1AP	19943157;23347024;	NOS1AP	nitric oxide synthase 1 (neuronal) adaptor protein
975	2	CD81	18805782;26266263;	CD81	CD81 molecule
9962	2	SVCT2	20558818;20974251;	SLC23A2	solute carrier family 23 (nucleobase transporters), member 2
10016	1	ALG-2///apoptosis-linked gene 2	14613855;	PDCD6	programmed cell death 6
10050	1	SLC17A4	24951662;	SLC17A4	solute carrier family 17 (sodium phosphate), member 4
10058	1	ABCB6///Abcb6	24504733;	ABCB6	ATP-binding cassette, sub-family B (MDR/TAP), member 6
10068	1	IL18BP///Interleukin 18 binding protein	18455646;	IL18BP	interleukin 18 binding protein
101	1	ADAM8	19575316;	ADAM8	ADAM metallopeptidase domain 8
10111	1	RAD50	25524056;	RAD50	RAD50 homolog (S. cerevisiae)
10127	1	ZNF263	24819318;	ZNF263	zinc finger protein 263
10148	1	Ebi3	22927332;	EBI3	Epstein-Barr virus induced 3
10159	1	renin receptor	19193379;	ATP6AP2	ATPase, H+ transporting, lysosomal accessory protein 2
10162	1	C3F	1184013;	LPCAT3	lysophosphatidylcholine acyltransferase 3
1020	1	CDK5///Cyclin-dependent kinase 5	22753194;	CDK5	cyclin-dependent kinase 5
10221	1	Trib1	24005215;	TRIB1	tribbles homolog 1 (Drosophila)
10266	1	RAMP2	21506909;	RAMP2	receptor (G protein-coupled) activity modifying protein 2
10268	1	RAMP3	21506909;	RAMP3	receptor (G protein-coupled) activity modifying protein 3
1028	1	CDKN1C	17351341;	CDKN1C	cyclin-dependent kinase inhibitor 1C (p57, Kip2)
10290	1	APEG1	15784173;	SPEG	SPEG complex locus
10327	1	alcohol dehydrogenase	8146774;	AKR1A1	aldo-keto reductase family 1, member A1 (aldehyde reductase)
10333	1	TLR6	22822027;	TLR6	toll-like receptor 6
10344	1	eotaxin-3	25092442;	CCL26	chemokine (C-C motif) ligand 26
10347	1	ABCA7	22403608;	ABCA7	ATP-binding cassette, sub-family A (ABC1), member 7
10392	1	NOD1///Nod1	25488987;	NOD1	nucleotide-binding oligomerization domain containing 1
10399	1	RACK1	23651963;	GNB2L1	guanine nucleotide binding protein (G protein), beta polypeptide 2-like 1
10400	1	phosphatidylethanolamine N-methyltransferase	19520976;	PEMT	phosphatidylethanolamine N-methyltransferase
10457	1	Gpnmb	26232167;	GPNMB	glycoprotein (transmembrane) nmb
10516	1	DANCE	10428823;	FBLN5	fibulin 5
1053	1	Cebpe	24489659;	CEBPE	CCAAT/enhancer binding protein (C/EBP), epsilon
10538	1	BATF	21827714;	BATF	basic leucine zipper transcription factor, ATF-like
10544	1	endothelial protein C receptor	15080580;	PROCR	protein C receptor, endothelial (EPCR)
10549	1	PRDX4	22548251;	PRDX4	peroxiredoxin 4
10628	1	Txnip	26062991;	TXNIP	thioredoxin interacting protein
10630	1	podoplanin	22283975;	PDPN	podoplanin
10631	1	POSTN///periostin	21474826;	POSTN	periostin, osteoblast specific factor
10644	1	IGF2BP2	20142250;	IGF2BP2	insulin-like growth factor 2 mRNA binding protein 2
10725	1	NFAT5///nuclear factor of activated T-cells 5	22934063;	NFAT5	nuclear factor of activated T-cells 5, tonicity-responsive
1075	1	cathepsin C	25395616;	CTSC	cathepsin C
10811	1	Nox activator 1///NoxA1	20083677;	NOXA1	NADPH oxidase activator 1
10818	1	Frs2a	26517696;	FRS2	fibroblast growth factor receptor substrate 2
1088	1	CD66b	21117022;	CEACAM8	carcinoembryonic antigen-related cell adhesion molecule 8
10891	1	PPARGC1A	20512451;	PPARGC1A	peroxisome proliferator-activated receptor gamma, coactivator 1 alpha
10928	1	RLIP76	17993611;	RALBP1	ralA binding protein 1
10952	1	SEC61B	21827714;	SEC61B	Sec61 beta subunit
11009	1	IL-24	24552169;	IL24	interleukin 24
11019	1	Lias	20347443;	LIAS	lipoic acid synthetase
11081	1	KERA	24879339;	KERA	keratocan
11126	1	CD160	26071079;	CD160	CD160 molecule
11142	1	Pkig	24586312;	PKIG	protein kinase (cAMP-dependent, catalytic) inhibitor gamma
11162	1	bFGF	7693761;	NUDT6	nudix (nucleoside diphosphate linked moiety X)-type motif 6
112744	1	IL17F	21474820;	IL17F	interleukin 17F
11326	1	Z39Ig	16882875;	VSIG4	V-set and immunoglobulin domain containing 4
1137	1	nAChR	22929083;	CHRNA4	cholinergic receptor, nicotinic, alpha 4
114789	1	SLC25A25	26002865;	SLC25A25	solute carrier family 25 (mitochondrial carrier; phosphate carrier), member 25
114882	1	ORP8///Orp8	25347070;	OSBPL8	oxysterol binding protein-like 8
114899	1	CTRP3	23409033;	C1QTNF3	C1q and tumor necrosis factor related protein 3
117159	1	dermcidin	22448321;	DCD	dermcidin
118	1	ADD1	23540412;	ADD1	adducin 1 (alpha)
1182	1	ClC-3	26363227;	CLCN3	chloride channel 3
119391	1	GSTO2	21605854;	GSTO2	glutathione S-transferase omega 2
12	1	SerpinA3///serpinA3	22580763;	SERPINA3	serpin peptidase inhibitor, clade A (alpha-1 antiproteinase, antitrypsin), member 3
1232	1	CCR3	11056090;	CCR3	chemokine (C-C motif) receptor 3
1240	1	CMKLR1	24779513;	CMKLR1	chemokine-like receptor 1
124056	1	Noxo1	22547655;	NOXO1	NADPH oxidase organizer 1
126014	1	OSCAR///osteoclast-associated receptor	23817038;	OSCAR	osteoclast associated, immunoglobulin-like receptor
1277	1	COL1A1	17335825;	COL1A1	collagen, type I, alpha 1
1278	1	type I procollagen	7747808;	COL1A2	collagen, type I, alpha 2
1280	1	COL2A1	17335825;	COL2A1	collagen, type II, alpha 1
128240	1	AIBP///apoA-I binding protein	26634023;	APOA1BP	apolipoprotein A-I binding protein
1300	1	COL10A1	17335825;	COL10A1	collagen, type X, alpha 1
1311	1	COMP///Cartilage oligomeric matrix protein	25133350;	COMP	cartilage oligomeric matrix protein
1316	1	KLF6	24819318;	KLF6	Kruppel-like factor 6
135	1	adenosine A2A receptor	19407243;	ADORA2A	adenosine A2a receptor
135250	1	Raet1e	23948654;	RAET1E	retinoic acid early transcript 1E
1361	1	TAFI	24886076;	CPB2	carboxypeptidase B2 (plasma)
1374	1	carnitine palmitoyltransferase 1A	25663235;	CPT1A	carnitine palmitoyltransferase 1A (liver)
1380	1	CD21	11180175;	CR2	complement component (3d/Epstein Barr virus) receptor 2
1392	1	CRH	18640679;	CRH	corticotropin releasing hormone
1394	1	CRHR1	18640679;	CRHR1	corticotropin releasing hormone receptor 1
1395	1	CRHR2	18640679;	CRHR2	corticotropin releasing hormone receptor 2
1397	1	cysteine-rich protein 2	25034893;	CRIP2	cysteine-rich protein 2
140685	1	Zbtb46	24005215;	ZBTB46	zinc finger and BTB domain containing 46
140691	1	TRIF	23417039;	TRIM69	tripartite motif-containing 69
1407	1	CRY1	26218278;	CRY1	cryptochrome 1 (photolyase-like)
140803	1	TRPM6	26058915;	TRPM6	transient receptor potential cation channel, subfamily M, member 6
1437	1	Csf2	25348165;	CSF2	colony stimulating factor 2 (granulocyte-macrophage)
1462	1	versican	8981209;	VCAN	versican
148022	1	TRIF	23417039;	TICAM1	toll-like receptor adaptor molecule 1
1489	1	CT-1///Cardiotrophin 1///cardiotrophin 1	24041953;	CTF1	cardiotrophin 1
1512	1	Cathepsin H///cathepsin H	12615673;	CTSH	cathepsin H
153090	1	DAB2IP	25732743;	DAB2IP	DAB2 interacting protein
154	1	ADRB2	20142250;	ADRB2	adrenergic, beta-2-, receptor, surface
1545	1	CYP1B1	19147650;	CYP1B1	cytochrome P450, family 1, subfamily B, polypeptide 1
155	1	ADRB3	24658877;	ADRB3	adrenergic, beta-3-, receptor
156	1	GRK2	23047899;	ADRBK1	adrenergic, beta, receptor kinase 1
1573	1	CYP2J2	17429317;	CYP2J2	cytochrome P450, family 2, subfamily J, polypeptide 2
1592	1	CYP26	22415012;	CYP26A1	cytochrome P450, family 26, subfamily A, polypeptide 1
1638	1	DcT	26390869;	DCT	dopachrome tautomerase (dopachrome delta-isomerase, tyrosine-related protein 2)
1649	1	C/EBP homologous protein///GADD153	20651282;	DDIT3	DNA-damage-inducible transcript 3
165	1	AEBP1	21687917;	AEBP1	AE binding protein 1
169026	1	SLC30A8	20142250;	SLC30A8	solute carrier family 30 (zinc transporter), member 8
169714	1	QSOX2	22069028;	QSOX2	quiescin Q6 sulfhydryl oxidase 2
1738	1	lipoamide dehydrogenase	1122573;	DLD	dihydrolipoamide dehydrogenase
1788	1	DNMT3A	25993995;	DNMT3A	DNA (cytosine-5-)-methyltransferase 3 alpha
1789	1	DNMT3B	25993995;	DNMT3B	DNA (cytosine-5-)-methyltransferase 3 beta
1791	1	terminal transferase	21340943;	DNTT	deoxynucleotidyltransferase, terminal
1869	1	E2F1	12438285;	E2F1	E2F transcription factor 1
1879	1	EBF1///early B-cell factor 1	24626634;	EBF1	early B-cell factor 1
1890	1	thymidine phosphorylase	11004701;	TYMP	thymidine phosphorylase
1902	1	LPA1	12885756;	LPAR1	lysophosphatidic acid receptor 1
1947	1	ephrin-B1	18092944;	EFNB1	ephrin-B1
1958	1	EGR1	24819318;	EGR1	early growth response 1
20	1	ABCA2	22748276;	ABCA2	ATP-binding cassette, sub-family A (ABC1), member 2
2034	1	EPAS1	19772500;	EPAS1	endothelial PAS domain protein 1
2041	1	EPH	21672356;	EPHA1	EPH receptor A1
2043	1	EphA4	22247258;	EPHA4	EPH receptor A4
2069	1	EREG	24423463;	EREG	epiregulin
2113	1	Ets-1	21372295;	ETS1	v-ets erythroblastosis virus E26 oncogene homolog 1 (avian)
2114	1	Ets2	21700929;	ETS2	v-ets erythroblastosis virus E26 oncogene homolog 2 (avian)
2146	1	EZH2	25445221;	EZH2	enhancer of zeste homolog 2 (Drosophila)
2153	1	factor V Leiden	15910861;	F5	coagulation factor V (proaccelerin, labile factor)
216	1	ALDH1	25528427;	ALDH1A1	aldehyde dehydrogenase 1 family, member A1
2168	1	L-FABP	20145433;	FABP1	fatty acid binding protein 1, liver
2171	1	E-FABP	18603624;	FABP5	fatty acid binding protein 5 (psoriasis-associated)
218	1	ALDH3	25528427;	ALDH3A1	aldehyde dehydrogenase 3 family, memberA1
221895	1	JAZF1	25499349;	JAZF1	JAZF zinc finger 1
2235	1	ferrochelatase	11160364;	FECH	ferrochelatase (protoporphyria)
2243	1	FGA	17264959;	FGA	fibrinogen alpha chain
2263	1	FGF receptor	24224032;	FGFR2	fibroblast growth factor receptor 2
2266	1	FGG	17264959;	FGG	fibrinogen gamma chain
22803	1	XRN2	24586211;	XRN2	5'-3' exoribonuclease 2
22846	1	VASH1	25843115;	VASH1	vasohibin 1
22900	1	CARD8	23611467;	CARD8	caspase recruitment domain family, member 8
22915	1	MMRN1	22126760;	MMRN1	multimerin 1
22926	1	ATF6	23553213;	ATF6	activating transcription factor 6
23013	1	SHARP	21397230;	SPEN	spen homolog, transcriptional regulator (Drosophila)
23022	1	PALLD	21054356;	PALLD	palladin, cytoskeletal associated protein
2309	1	FoxO3a	25234814;	FOXO3	forkhead box O3
23135	1	JMJD3	25445221;	JMJD3	jumonji domain containing 3, histone lysine demethylase
23166	1	STAB1	21159337;	STAB1	stabilin 1
2322	1	Flt3	22078798;	FLT3	fms-related tyrosine kinase 3
2324	1	FLT4	23074332;	FLT4	fms-related tyrosine kinase 4
23263	1	MCF2L	25898923;	MCF2L	MCF.2 cell line derived transforming sequence-like
23328	1	SASH1	26318107;	SASH1	SAM and SH3 domain containing 1
23410	1	Sirt3	24370889;	SIRT3	sirtuin (silent mating type information regulation 2 homolog) 3 (S. cerevisiae)
23452	1	Angiopoietin-like 2	23666461;	ANGPTL2	angiopoietin-like 2
23461	1	ABCA5	20382126;	ABCA5	ATP-binding cassette, sub-family A (ABC1), member 5
23521	1	Ribosomal protein L13a	24436370;	RPL13A	ribosomal protein L13a
23564	1	DDAH2	20462645;	DDAH2	dimethylarginine dimethylaminohydrolase 2
2357	1	fMLP	8781540;	FPR1	formyl peptide receptor 1
23589	1	CARHSP1	26899994;	CARHSP1	calcium regulated heat stable protein 1, 24kDa
2359	1	FPRL2	19772500;	FPR3	formyl peptide receptor 3
23598	1	PATZ1	24819318;	PATZ1	POZ (BTB) and AT hook containing zinc finger 1
23659	1	LLPL	15781238;	PLA2G15	phospholipase A2, group XV
23765	1	IL-17RA	23474106;	IL17RA	interleukin 17 receptor A
24	1	ATP binding cassette transporter///atp binding cassette transporter	11349008;	ABCA4	ATP-binding cassette, sub-family A (ABC1), member 4
242	1	ALOX12B	21316676;	ALOX12B	arachidonate 12-lipoxygenase, 12R type
2494	1	LRH-1	25176150;	NR5A2	nuclear receptor subfamily 5, group A, member 2
25	1	ABL1	26250733;	ABL1	c-abl oncogene 1, receptor tyrosine kinase
250	1	placental alkaline phosphatase	9648720;	ALPP	alkaline phosphatase, placental (Regan isozyme)
2534	1	FYN	24626634;	FYN	FYN oncogene related to SRC, FGR, YES
2538	1	GSD1///GSD1a	17884452;	G6PC	glucose-6-phosphatase, catalytic subunit
25828	1	Trx2///mitochondrial thioredoxin	17322393;	TXN2	thioredoxin 2
259230	1	Sms1///sphingomyelin synthase 1	22580896;	SGMS1	sphingomyelin synthase 1
26136	1	TES///Testin	26063370;	TES	testis derived transcript (3 LIM domains)
26154	1	ABCA12///Abca12	23931754;	ABCA12	ATP-binding cassette, sub-family A (ABC1), member 12
2624	1	GATA2	15837948;	GATA2	GATA binding protein 2
2643	1	GTP cyclohydrolase 1	18824773;	GCH1	GTP cyclohydrolase 1
26577	1	PCPE2	25947382;	PCOLCE2	procollagen C-endopeptidase enhancer 2
2677	1	GGCX	20193673;	GGCX	gamma-glutamyl carboxylase
2692	1	GHRHR	22416078;	GHRHR	growth hormone releasing hormone receptor
26959	1	HBP1	24675724;	HBP1	HMG-box transcription factor 1
2696	1	GIPR	22536426;	GIPR	gastric inhibitory polypeptide receptor
2717	1	Alpha-galactosidase A	15668341;	GLA	galactosidase, alpha
27202	1	C5L2	24819959;	GPR77	G protein-coupled receptor 77
27232	1	GNMT///glycine N-methyltransferase	22415010;	GNMT	glycine N-methyltransferase
2734	1	ESL-1	22939356;	GLG1	golgi apparatus protein 1
2822	1	Glycosylphosphatidylinositol-specific phospholipase D	10359731;	GPLD1	glycosylphosphatidylinositol specific phospholipase D1
283316	1	CD163L1	21159337;	CD163L1	CD163 molecule-like 1
283420	1	Clec9A	25527343;	CLEC9A	C-type lectin domain family 9, member A
2837	1	G protein-coupled receptor 14///GPR14	23837070;	UTS2R	urotensin 2 receptor
284996	1	ring finger protein 149	18778013;	RNF149	ring finger protein 149
286133	1	SCARA5	19152914;	SCARA5	scavenger receptor class A, member 5 (putative)
2869	1	GRK5///Grk5	22095977;	GRK5	G protein-coupled receptor kinase 5
2879	1	GPx4	18215741;	GPX4	glutathione peroxidase 4 (phospholipid hydroperoxidase)
2885	1	Grb2	17363695;	GRB2	growth factor receptor-bound protein 2
28998	1	L13a	24436370;	MRPL13	mitochondrial ribosomal protein L13
290	1	CD13	17008586;	ANPEP	alanyl (membrane) aminopeptidase
29015	1	SLC43A3	21827714;	SLC43A3	solute carrier family 43, member 3
29108	1	PYCARD	20428172;	PYCARD	PYD and CARD domain containing
2941	1	GSTA4///GSTA4-4	25528427;	GSTA4	glutathione S-transferase alpha 4
29775	1	CARMA3	20605784;	CARD10	caspase recruitment domain family, member 10
29785	1	CYP2S1	23224081;	CYP2S1	cytochrome P450, family 2, subfamily S, polypeptide 1
29904	1	eEF2K	25475470;	EEF2K	eukaryotic elongation factor-2 kinase
2996	1	GPE	9358431;	GYPE	glycophorin E
30012	1	RNX	25917741;	TLX3	T-cell leukemia homeobox 3
30061	1	ferroportin 1	26208458;	SLC40A1	solute carrier family 40 (iron-regulated transporter), member 1
302	1	annexin II	18502476;	ANXA2	annexin A2
3036	1	HAS	19320776;	HAS1	hyaluronan synthase 1
3037	1	hyaluronan synthase 2	18778013;	HAS2	hyaluronan synthase 2
3054	1	VCAF	17154367;	HCFC1	host cell factor C1 (VP16-accessory protein)
3069	1	vigilin	9409201;	HDLBP	high density lipoprotein binding protein
3075	1	complement factor H	12615690;	CFH	complement factor H
30817	1	EMR2	20167235;	EMR2	egf-like module containing, mucin-like, hormone receptor-like 2
3083	1	HGFAC	25998175;	HGFAC	HGF activator
3084	1	ARIA	25533470;	NRG1	neuregulin 1
3087	1	HHEX	20142250;	HHEX	hematopoietically expressed homeobox
310	1	ANXA7	24052074;	ANXA7	annexin A7
3159	1	HMGA1	15901130;	HMGA1	high mobility group AT-hook 1
3161	1	RHAMM	23260773;	HMMR	hyaluronan-mediated motility receptor (RHAMM)
3166	1	hMx1	15591220;	HMX1	H6 family homeobox 1
317	1	Apaf1///Apoptotic protease activating factor 1///apoptotic protease activating factor 1	25234814;	APAF1	apoptotic peptidase activating factor 1
319	1	ApoF	24529150;	APOF	apolipoprotein F
3265	1	K-ras	8827062;	HRAS	v-Ha-ras Harvey rat sarcoma viral oncogene homolog
327657	1	Centerin///SERPINA9	24319541;	SERPINA9	serpin peptidase inhibitor, clade A (alpha-1 antiproteinase, antitrypsin), member 9
328	1	Ape1	17418875;	APEX1	APEX nuclease (multifunctional DNA repair enzyme) 1
3301	1	HDJ-2	11331850;	DNAJA1	DnaJ (Hsp40) homolog, subfamily A, member 1
331	1	XIAP	17255535;	XIAP	X-linked inhibitor of apoptosis
3312	1	HSC70	16307374;	HSPA8	heat shock 70kDa protein 8
3337	1	hsp40	11331850;	DNAJB1	DnaJ (Hsp40) homolog, subfamily B, member 1
3340	1	Ndst1	25440058;	NDST1	N-deacetylase/N-sulfotransferase (heparan glucosaminyl) 1
3356	1	5-HT2A	12732383;	HTR2A	5-hydroxytryptamine (serotonin) receptor 2A
3371	1	tenascin C	20513936;	TNC	tenascin C
3373	1	Plasma hyaluronidase///plasma hyaluronidase	19408825;	HYAL1	hyaluronoglucosaminidase 1
3375	1	islet amyloid polypeptide	21543720;	IAPP	islet amyloid polypeptide
338328	1	Gpihbp1	19815815;	GPIHBP1	glycosylphosphatidylinositol anchored high density lipoprotein binding protein 1
3394	1	IRF8///interferon regulatory factor 8	22556330;	IRF8	interferon regulatory factor 8
3397	1	Id1	21288647;	ID1	inhibitor of DNA binding 1, dominant negative helix-loop-helix protein
3416	1	IDE///Insulin-degrading enzyme	23684818;	IDE	insulin-degrading enzyme
344	1	ApoC2	25676271;	APOC2	apolipoprotein C-II
3454	1	IFNAR1	25935869;	IFNAR1	interferon (alpha, beta and omega) receptor 1
345611	1	IRGM///IRGM1	23689639;	IRGM	immunity-related GTPase family, M
3458	1	IFNG	20655098;	IFNG	interferon, gamma
3460	1	IFNGR2	20655098;	IFNGR2	interferon gamma receptor 2 (interferon gamma transducer 1)
3484	1	IGFBP1	22357965;	IGFBP1	insulin-like growth factor binding protein 1
3486	1	IBP3	21219916;	IGFBP3	insulin-like growth factor binding protein 3
3487	1	IGFBP-4	23161866;	IGFBP4	insulin-like growth factor binding protein 4
353376	1	TRIF-related adaptor molecule	23417039;	TICAM2	toll-like receptor adaptor molecule 2
3549	1	IHH	23795739;	IHH	Indian hedgehog homolog (Drosophila)
3554	1	Il1r1	22201681;	IL1R1	interleukin 1 receptor, type I
3557	1	IL1RN	21827714;	IL1RN	interleukin 1 receptor antagonist
3559	1	interleukin-2 receptor	8060386;	IL2RA	interleukin 2 receptor, alpha
3572	1	IL6ST	17664290;	IL6ST	interleukin 6 signal transducer (gp130, oncostatin M receptor)
3594	1	IL12RB1	23074332;	IL12RB1	interleukin 12 receptor, beta 1
359948	1	IRF2BP2	26195219;	IRF2BP2	interferon regulatory factor 2 binding protein 2
3611	1	ILK///Integrin-linked kinase	22194624;	ILK	integrin-linked kinase
364	1	AQP7	17562358;	AQP7	aquaporin 7
3659	1	IRF1	21979142;	IRF1	interferon regulatory factor 1
3667	1	IRS1	26090471;	IRS1	insulin receptor substrate 1
3673	1	ITGA2	20485444;	ITGA2	integrin, alpha 2 (CD49B, alpha 2 subunit of VLA-2 receptor)
3688	1	CD29	26801614;	ITGB1	integrin, beta 1 (fibronectin receptor, beta polypeptide, antigen CD29 includes MDF2, MSK12)
3700	1	ITIH4	22287176;	ITIH4	inter-alpha (globulin) inhibitor H4 (plasma Kallikrein-sensitive glycoprotein)
3717	1	JAK2	17726017;	JAK2	Janus kinase 2 (a protein tyrosine kinase)
3738	1	Kv1.3	24441938;	KCNA3	potassium voltage-gated channel, shaker-related subfamily, member 3
375704	1	adropin	24323892;	ENHO	energy homeostasis associated
3767	1	KCNJ11	20142250;	KCNJ11	potassium inwardly-rectifying channel, subfamily J, member 11
3779	1	KCNMB1	25576871;	KCNMB1	potassium large conductance calcium-activated channel, subfamily M, beta member 1
3783	1	KCa3.1	18688283;	KCNN4	potassium intermediate/small conductance calcium-activated channel, subfamily N, member 4
3817	1	HK2	18371555;	KLK2	kallikrein-related peptidase 2
3821	1	NKG2A	23968979;	KLRC1	killer cell lectin-like receptor subfamily C, member 1
3822	1	NKG2C	23968979;	KLRC2	killer cell lectin-like receptor subfamily C, member 2
3824	1	CD94	23968979;	KLRD1	killer cell lectin-like receptor subfamily D, member 1
3856	1	cytokeratin 8	11215532;	KRT8	keratin 8
388	1	RHOB	19772500;	RHOB	ras homolog gene family, member B
388585	1	HES5	26648562;	HES5	hairy and enhancer of split 5 (Drosophila)
3916	1	Lamp1	22098244;	LAMP1	lysosomal-associated membrane protein 1
3920	1	Lamp2	22098244;	LAMP2	lysosomal-associated membrane protein 2
3950	1	LECT2	26123523;	LECT2	leukocyte cell-derived chemotaxin 2
3991	1	hormone-sensitive lipase	10064727;	LIPE	lipase, hormone-sensitive
4026	1	LPP	19205907;	LPP	LIM domain containing preferred translocation partner in lipoma
4052	1	LTBP1	21161366;	LTBP1	latent transforming growth factor beta binding protein 1
4055	1	LTbR	25740843;	LTBR	lymphotoxin beta receptor (TNFR superfamily, member 3)
4065	1	DEC-205	11510970;	LY75	lymphocyte antigen 75
406902	1	miR-10a	23729638;	MIR10A	microRNA 10a
406913	1	Mir126	24584117;	MIR126	microRNA 126
406914	1	miR127	25411193;	MIR127	microRNA 127
406952	1	miR-17	25697638;	MIR17	microRNA 17
406979	1	miR-19a	26483345;	MIR19A	microRNA 19a
407008	1	miR-223	26065992;	MIR223	microRNA 223
407028	1	MicroRNA 302a	25524771;	MIR302A	microRNA 302a
407050	1	miR-93	25785043;	MIR93	microRNA 93
4092	1	Smad7	23903754;	SMAD7	SMAD family member 7
4150	1	SAF-1	15528467;	MAZ	MYC-associated zinc finger protein (purine-binding transcription factor)
4153	1	MBL2	21211797;	MBL2	mannose-binding lectin (protein C) 2, soluble (opsonic defect)
4179	1	CD46	11451754;	CD46	CD46 molecule, complement regulatory protein
4205	1	myocyte enhancer factor 2A	25793529;	MEF2A	myocyte enhancer factor 2A
4208	1	MEF2C	26184978;	MEF2C	myocyte enhancer factor 2C
4233	1	c-Met	17405187;	MET	met proto-oncogene (hepatocyte growth factor receptor)
4240	1	Lactadherin///Mfge8///lactadherin	17420351;	MFGE8	milk fat globule-EGF factor 8 protein
4261	1	CIITA	11861426;	CIITA	class II, major histocompatibility complex, transactivator
4276	1	MICA	24997223;	MICA	MHC class I polypeptide-related sequence A
4292	1	hMLH1	11152629;	MLH1	mutL homolog 1, colon cancer, nonpolyposis type 2 (E. coli)
4294	1	MAP3K10	23189122;	MAP3K10	mitogen-activated protein kinase kinase kinase 10
4303	1	FoxO4///Foxo4	22005198;	FOXO4	forkhead box O4
4332	1	MNDA	15778972;	MNDA	myeloid cell nuclear differentiation antigen
4361	1	MRE11	25524056;	MRE11A	MRE11 meiotic recombination 11 homolog A (S. cerevisiae)
4478	1	moesin	22287176;	MSN	moesin
4494	1	MT1F	24560278;	MT1F	metallothionein 1F
4522	1	MTHFD	20209990;	MTHFD1	methylenetetrahydrofolate dehydrogenase (NADP+ dependent) 1, methenyltetrahydrofolate cyclohydrolase, formyltetrahydrofolate synthetase
4536	1	MT-ND2	22997526;	MT-ND2	mitochondrially encoded NADH dehydrogenase 2
4540	1	MT-ND5	22997526;	MT-ND5	mitochondrially encoded NADH dehydrogenase 5
4541	1	MT-ND6	22997526;	MT-ND6	mitochondrially encoded NADH dehydrogenase 6
4549	1	MT-RNR1	23395464;	MT-RNR1	mitochondrially encoded 12S RNA
4568	1	MT-TL2	23395464;	MT-TL2	mitochondrially encoded tRNA leucine 2 (CUN)
4582	1	MUC1	26058915;	MUC1	mucin 1, cell surface associated
4628	1	Nonmuscle myosin heavy chain-B	25696496;	MYH10	myosin, heavy chain 10, non-muscle
4629	1	Myh11	25985364;	MYH11	myosin, heavy chain 11, smooth muscle
4659	1	MYPT1	23419712;	PPP1R12A	protein phosphatase 1, regulatory (inhibitor) subunit 12A
4688	1	p67phox	20083677;	NCF2	neutrophil cytosolic factor 2
470	1	ATHs	9157960;	ATHS	atherosclerosis susceptibility (lipoprotein associated)
471	1	AICAR	20713354;	ATIC	5-aminoimidazole-4-carboxamide ribonucleotide formyltransferase/IMP cyclohydrolase
4772	1	NFATc1	23141092;	NFATC1	nuclear factor of activated T-cells, cytoplasmic, calcineurin-dependent 1
4778	1	NF-E2	20947826;	NFE2	nuclear factor (erythroid-derived 2), 45kDa
4780	1	NF-E2-related factor 2	20947826;	NFE2L2	nuclear factor (erythroid-derived 2)-like 2
4790	1	Nfkb1	22323762;	NFKB1	nuclear factor of kappa light polypeptide gene enhancer in B-cells 1
4791	1	NFKB2	17591977;	NFKB2	nuclear factor of kappa light polypeptide gene enhancer in B-cells 2 (p49/p100)
4792	1	IkappaBalpha	17032134;	NFKBIA	nuclear factor of kappa light polypeptide gene enhancer in B-cells inhibitor, alpha
4804	1	p75NTR	14699970;	NGFR	nerve growth factor receptor (TNFR superfamily, member 16)
4831	1	NM23///NM23-H2	17272673;	NME2	non-metastatic cells 2, protein (NM23B) expressed in
4856	1	CCN3	24722330;	NOV	nephroblastoma overexpressed gene
4860	1	nucleoside phosphorylase///purine nucleoside phosphorylase	21605854;	NP	nucleoside phosphorylase
4881	1	NPR1///NPRA///Npr1	12702516;	NPR1	natriuretic peptide receptor A/guanylate cyclase A (atrionatriuretic peptide receptor A)
4883	1	NPR3	22421372;	NPR3	natriuretic peptide receptor C/guanylate cyclase C (atrionatriuretic peptide receptor C)
4886	1	neuropeptide Y receptor Y1	23261359;	NPY1R	neuropeptide Y receptor Y1
4904	1	YB-1	21943779;	YBX1	Y box binding protein 1
4921	1	DDR2	15111304;	DDR2	discoidin domain receptor tyrosine kinase 2
4969	1	OGN	25463067;	OGN	osteoglycin
5027	1	P2X7 receptor	23602287;	P2RX7	purinergic receptor P2X, ligand-gated ion channel, 7
5037	1	PEBP1///Phosphatidylethanolamine binding protein 1	23959677;	PEBP1	phosphatidylethanolamine binding protein 1
5046	1	PCSK6	23908247;	PCSK6	proprotein convertase subtilisin/kexin type 6
50487	1	PLA2G3	18801741;	PLA2G3	phospholipase A2, group III
50515	1	C4ST///C4ST-1	21284936;	CHST11	carbohydrate (chondroitin 4) sulfotransferase 11
5058	1	p21-activated kinase 1	26104863;	PAK1	p21 protein (Cdc42/Rac)-activated kinase 1
50964	1	Sclerostin	24178795;	SOST	sclerosteosis
51022	1	Grx2	25966442;	GLRX2	glutaredoxin 2
51085	1	ChREBP	26411684;	MLXIPL	MLX interacting protein-like
51135	1	IRAK4	21278342;	IRAK4	interleukin-1 receptor-associated kinase 4
51141	1	INSIG2	18989534;	INSIG2	insulin induced gene 2
51192	1	CKLF1///chemokine-like factor 1	20137403;	CKLF	chemokine-like factor
51198	1	C9orf53	20056914;	C9orf53	chromosome 9 open reading frame 53
51341	1	ZBTB7A	24819318;	ZBTB7A	zinc finger and BTB domain containing 7A
5139	1	PDE3A	9648839;	PDE3A	phosphodiesterase 3A, cGMP-inhibited
5140	1	PDE3B	9648839;	PDE3B	phosphodiesterase 3B, cGMP-inhibited
5141	1	PDE4	9648839;	PDE4A	phosphodiesterase 4A, cAMP-specific (phosphodiesterase E2 dunce homolog, Drosophila)
5155	1	C-sis///c-sis	1299526;	PDGFB	platelet-derived growth factor beta polypeptide (simian sarcoma viral (v-sis) oncogene homolog)
5167	1	Enpp1///NPP1///Npp1	21477221;	ENPP1	ectonucleotide pyrophosphatase/phosphodiesterase 1
51696	1	HECA	24626634;	HECA	headcase homolog (Drosophila)
51738	1	GHRL	20010782;	GHRL	ghrelin/obestatin prepropeptide
5174	1	PDZK1	18342019;	PDZK1	PDZ domain containing 1
5199	1	Properdin///properdin	24667818;	CFP	complement factor properdin
5209	1	PFKFB3	25882065;	PFKFB3	6-phosphofructo-2-kinase/fructose-2,6-biphosphatase 3
5244	1	ABCB4	17560559;	ABCB4	ATP-binding cassette, sub-family B (MDR/TAP), member 4
5266	1	elafin	18289916;	PI3	peptidase inhibitor 3, skin-derived
5319	1	Pla2g1b	24747111;	PLA2G1B	phospholipase A2, group IB (pancreas)
5350	1	PLN	19772500;	PLN	phospholamban
5378	1	hPMS1	11152629;	PMS1	PMS1 postmeiotic segregation increased 1 (S. cerevisiae)
53829	1	P2Y13	25770145;	P2RY13	purinergic receptor P2Y, G-protein coupled, 13
53832	1	IL-20R1	16778121;	IL20RA	interleukin 20 receptor, alpha
53833	1	IL-20R2	16778121;	IL20RB	interleukin 20 receptor beta
54	1	ACP5	19772500;	ACP5	acid phosphatase 5, tartrate resistant
54205	1	cytochrome C	26298737;	CYCS	cytochrome c, somatic
54345	1	SOX18	16179596;	SOX18	SRY (sex determining region Y)-box 18
54472	1	adapter protein	17363695;	TOLLIP	toll interacting protein
5476	1	CTSA	19772500;	CTSA	cathepsin A
54878	1	DPP8	23608773;	DPP8	dipeptidyl-peptidase 8
54891	1	INO80D	25122053;	INO80D	INO80 complex subunit D
54901	1	CDKAL1	20142250;	CDKAL1	CDK5 regulatory subunit associated protein 1-like 1
55054	1	ATG16L1///Atg16L1	25767270;	ATG16L1	ATG16 autophagy related 16-like 1 (S. cerevisiae)
5520	1	PPP2R2A	25409743;	PPP2R2A	protein phosphatase 2 (formerly 2A), regulatory subunit B, alpha isoform
5524	1	PP2A	15090261;	PPP2R4	protein phosphatase 2A activator, regulatory subunit 4
5550	1	Prolyl Oligopeptidase	26300881;	PREP	prolyl endopeptidase
5563	1	PRKAA	25484082;	PRKAA2	protein kinase, AMP-activated, alpha 2 catalytic subunit
5579	1	Prkcb	23759514;	PRKCB	protein kinase C, beta
55904	1	MLL5	24586211;	MLL5	myeloid/lymphoid or mixed-lineage leukemia 5 (trithorax homolog, Drosophila)
5594	1	mitogen-activated protein kinase 1	23165802;	MAPK1	mitogen-activated protein kinase 1
56005	1	stromal cell-derived growth factor	21757824;	C19orf10	chromosome 19 open reading frame 10
5627	1	PROS1///ProS	21384080;	PROS1	protein S (alpha)
56413	1	BLT2	18852255;	LTB4R2	leukotriene B4 receptor 2
566	1	CAP37	11891183;	AZU1	azurocidin 1
56603	1	CYP26B1///Cyp26B1	22415012;	CYP26B1	cytochrome P450, family 26, subfamily B, polypeptide 1
56731	1	SLC2A4RG	24819318;	SLC2A4RG	SLC2A4 regulator
5687	1	PSMA6	22310064;	PSMA6	proteasome (prosome, macropain) subunit, alpha type, 6
57094	1	carboxypeptidase B	24974054;	CPA6	carboxypeptidase A6
57104	1	adipose triglyceride lipase	25316883;	PNPLA2	patatin-like phospholipase domain containing 2
57121	1	GPR92	21106562;	LPAR5	lysophosphatidic acid receptor 5
5716	1	ankyrin repeat protein	12524226;	PSMD10	proteasome (prosome, macropain) 26S subunit, non-ATPase, 10
572	1	BAD	16005468;	BAD	BCL2-associated agonist of cell death
57205	1	Atp10d	24125428;	ATP10D	ATPase, class V, type 10D
5724	1	platelet-activating factor receptor	11085958;	PTAFR	platelet-activating factor receptor
5731	1	EP1	16020747;	PTGER1	prostaglandin E receptor 1 (subtype EP1), 42kDa
5733	1	EP3	16020747;	PTGER3	prostaglandin E receptor 3 (subtype EP3)
57412	1	As3MT	21605854;	AS3MT	arsenic (+3 oxidation state) methyltransferase
5742	1	PTGS1	17495879;	PTGS1	prostaglandin-endoperoxide synthase 1 (prostaglandin G/H synthase and cyclooxygenase)
5745	1	PTH1R	12805493;	PTH1R	parathyroid hormone 1 receptor
57580	1	P-Rex1	18502673;	PREX1	phosphatidylinositol-3,4,5-trisphosphate-dependent Rac exchange factor 1
5764	1	PTN///Pleiotrophin	19917672;	PTN	pleiotrophin
57642	1	collagen-like protein	26382922;	COL20A1	collagen, type XX, alpha 1
5768	1	QSOX1	22069028;	QSOX1	quiescin Q6 sulfhydryl oxidase 1
5770	1	PTPN1///protein tyrosine phosphatase 1B	15504985;	PTPN1	protein tyrosine phosphatase, non-receptor type 1
5774	1	tyrosine phosphatase	15242861;	PTPN3	protein tyrosine phosphatase, non-receptor type 3
57758	1	SCUBE2	24598273;	SCUBE2	signal peptide, CUB domain, EGF-like 2
5777	1	PTPN6	26742467;	PTPN6	protein tyrosine phosphatase, non-receptor type 6
578	1	Bak	3094867;	BAK1	BCL2-antagonist/killer 1
58158	1	ATH-3	2706836;	NEUROD4	neurogenic differentiation 4
58488	1	Pctp	16940277;	PCTP	phosphatidylcholine transfer protein
5897	1	RAG2	9294126;	RAG2	recombination activating gene 2
5925	1	RB1	24084845;	RB1	retinoblastoma 1
59344	1	ALOXE3	21316676;	ALOXE3	arachidonate lipoxygenase 3
595	1	cyclin D1	23866995;	CCND1	cyclin D1
5962	1	radixin	18778013;	RDX	radixin
5999	1	RGS4	18337495;	RGS4	regulator of G-protein signaling 4
602	1	BCL3	25374339;	BCL3	B-cell CLL/lymphoma 3
6035	1	RNase1	24201302;	RNASE1	ribonuclease, RNase A family, 1 (pancreatic)
60482	1	CHT1	21337021;	SLC5A7	solute carrier family 5 (choline transporter), member 7
6095	1	Retinoic acid receptor-related orphan receptor alpha	16628264;	RORA	RAR-related orphan receptor A
6097	1	RORc	24845870;	RORC	RAR-related orphan receptor C
6100	1	PAP-1	24441938;	RP9	retinitis pigmentosa 9 (autosomal dominant)
6261	1	RYR	21764282;	RYR1	ryanodine receptor 1 (skeletal)
6275	1	S100A4	23466011;	S100A4	S100 calcium binding protein A4
6281	1	S100A10	20888797;	S100A10	S100 calcium binding protein A10
6288	1	serum amyloid A1	23357645;	SAA1	serum amyloid A1
6373	1	CXCL11///I-TAC	17991878;	CXCL11	chemokine (C-X-C motif) ligand 11
6375	1	lymphotactin	26619277;	XCL1	chemokine (C motif) ligand 1
6382	1	CD138	23956434;	SDC1	syndecan 1
64061	1	Cell division autoantigen 1	19847393;	TSPYL2	TSPY-like 2
64116	1	SLC39A8	23372645;	SLC39A8	solute carrier family 39 (zinc transporter), member 8
64137	1	ABCG4	24385509;	ABCG4	ATP-binding cassette, sub-family G (WHITE), member 4
6414	1	SEPP1	21159337;	SEPP1	selenoprotein P, plasma, 1
643	1	CXCR5	22840692;	CXCR5	chemokine (C-X-C motif) receptor 5
6439	1	SP-B///surfactant protein B	21817103;	SFTPB	surfactant protein B
6441	1	SFTPD	26748346;	SFTPD	surfactant protein D
6446	1	SGK1	25614279;	SGK1	serum/glucocorticoid regulated kinase 1
64581	1	Dectin-1///dectin-1	25682030;	CLEC7A	C-type lectin domain family 7, member A
648	1	BMI1	25445221;	BMI1	BMI1 polycomb ring finger oncogene
650	1	BMP2	17074310;	BMP2	bone morphogenetic protein 2
6500	1	p19A	22952318;	SKP1	S-phase kinase-associated protein 1
6514	1	SLC2A2	20142250;	SLC2A2	solute carrier family 2 (facilitated glucose transporter), member 2
6515	1	GLUT3	18371555;	SLC2A3	solute carrier family 2 (facilitated glucose transporter), member 3
6517	1	glucose transporter 4	22918601;	SLC2A4	solute carrier family 2 (facilitated glucose transporter), member 4
6519	1	ATR1	17327458;	SLC3A1	solute carrier family 3 (cystine, dibasic and neutral amino acid transporters, activator of cystine, dibasic and neutral amino acid transport), member 1
6524	1	SGLT2	26606676;	SLC5A2	solute carrier family 5 (sodium/glucose cotransporter), member 2
65264	1	UBE2Z	24573017;	UBE2Z	ubiquitin-conjugating enzyme E2Z
6532	1	SLC6A4///serotonin transporter	15630511;	SLC6A4	solute carrier family 6 (neurotransmitter transporter, serotonin), member 4
6556	1	Nramp1///natural resistance-associated macrophage protein 1	15659799;	SLC11A1	solute carrier family 11 (proton-coupled divalent metal ion transporters), member 1
657	1	ALK3	22223731;	BMPR1A	bone morphogenetic protein receptor, type IA
6576	1	Ctp	25468425;	SLC25A1	solute carrier family 25 (mitochondrial carrier; citrate transporter), member 1
6590	1	SLPI	23051009;	SLPI	secretory leukocyte peptidase inhibitor
6614	1	Siglec-1	22789514;	SIGLEC1	sialic acid binding Ig-like lectin 1, sialoadhesin
6616	1	SNAP	11589521;	SNAP25	synaptosomal-associated protein, 25kDa
6645	1	SNTB2	25333956;	SNTB2	syntrophin, beta 2 (dystrophin-associated protein A1, 59kDa, basic component 2)
6662	1	SOX9	17335825;	SOX9	SRY (sex determining region Y)-box 9
6688	1	SPI1	19772500;	SPI1	spleen focus forming virus (SFFV) proviral integration oncogene spi1
6707	1	SPRR3	18832573;	SPRR3	small proline-rich protein 3
672	1	BRCA1	23415688;	BRCA1	breast cancer 1, early onset
6750	1	somatostatin	9755841;	SST	somatostatin
6752	1	SSTR2	19324939;	SSTR2	somatostatin receptor 2
6768	1	MT-SP1	17255532;	ST14	suppression of tumorigenicity 14 (colon carcinoma)
6773	1	STAT2///Stat2	24529150;	STAT2	signal transducer and activator of transcription 2, 113kDa
6778	1	STAT6///signal transducer and activator of transcription 6	16169330;	STAT6	signal transducer and activator of transcription 6, interleukin-4 induced
6783	1	estrogen sulfotransferase	14507642;	SULT1E1	sulfotransferase family 1E, estrogen-preferring, member 1
6786	1	STIM1	25881466;	STIM1	stromal interaction molecule 1
685	1	BTC///Betacellulin	11254912;	BTC	betacellulin
6857	1	synaptotagmin I	17445418;	SYT1	synaptotagmin I
6876	1	SM22	21862018;	TAGLN	transgelin
6935	1	ZEB1///zinc finger E-box binding homeobox 1	24626634;	ZEB1	zinc finger E-box binding homeobox 1
6943	1	TCF21	24573017;	TCF21	transcription factor 21
7001	1	Peroxiredoxin 2///Prdx2	21835911;	PRDX2	peroxiredoxin 2
7013	1	TRF1	8357347;	TERF1	telomeric repeat binding factor (NIMA-interacting) 1
7026	1	COUP-TFII	21069739;	NR2F2	nuclear receptor subfamily 2, group F, member 2
7037	1	CD71	9514412;	TFRC	transferrin receptor (p90, CD71)
7058	1	THBS2	20485444;	THBS2	thrombospondin 2
7066	1	thrombopoietin	12624639;	THPO	thrombopoietin
7079	1	TIMP4	19581416;	TIMP4	TIMP metallopeptidase inhibitor 4
7114	1	TMSB4X	26079611;	TMSB4X	thymosin beta 4, X-linked
712	1	C1qa	17200212;	C1QA	complement component 1, q subcomponent, A chain
7145	1	tensin	25118736;	TNS1	tensin 1
715	1	C1r	2248458;	C1R	complement component 1, r subcomponent
7171	1	Tropomyosin 4	14582535;	TPM4	tropomyosin 4
7173	1	thyroid peroxidase	10681281;	TPO	thyroid peroxidase
7185	1	TRAF1	20421522;	TRAF1	TNF receptor-associated factor 1
7188	1	TRAF5	20651286;	TRAF5	TNF receptor-associated factor 5
7220	1	TRPC1	25881466;	TRPC1	transient receptor potential cation channel, subfamily C, member 1
7225	1	TRPC6	25801675;	TRPC6	transient receptor potential cation channel, subfamily C, member 6
7247	1	TSN	23001464;	TSN	translin
727	1	C5	11485323;	C5	complement component 5
7291	1	twist	22201674;	TWIST1	twist homolog 1 (Drosophila)
7296	1	Thioredoxin reductase 1///TrxR1	15183196;	TXNRD1	thioredoxin reductase 1
7301	1	TYRO3	20664904;	TYRO3	TYRO3 protein tyrosine kinase
7306	1	CATB	20880494;	TYRP1	tyrosinase-related protein 1
7341	1	sentrin	23381569;	SUMO1	SMT3 suppressor of mif two 3 homolog 1 (S. cerevisiae)
7373	1	COL14A1	19772500;	COL14A1	collagen, type XIV, alpha 1
7409	1	VAV1	26742467;	VAV1	vav 1 guanine nucleotide exchange factor
7414	1	Vcl///vinculin	24369271;	VCL	vinculin
7430	1	ezrin	18778013;	EZR	ezrin
746	1	C11ORF10	23813974;	C11orf10	chromosome 11 open reading frame 10
7494	1	X-box binding protein 1	19416856;	XBP1	X-box binding protein 1
7515	1	XRCC1	20093049;	XRCC1	X-ray repair complementing defective repair in Chinese hamster cells 1
7525	1	c-Yes	22904271;	YES1	v-yes-1 Yamaguchi sarcoma viral oncogene homolog 1
7528	1	YY1	24675724;	YY1	YY1 transcription factor
7555	1	sterol regulatory element-binding protein	25188917;	CNBP	CCHC-type zinc finger, nucleic acid binding protein
7707	1	Zfp148	25212213;	ZNF148	zinc finger protein 148
771	1	CA12///CAXII	20509747;	CA12	carbonic anhydrase XII
775	1	CACNA1C///Cav1.2	25937960;	CACNA1C	calcium channel, voltage-dependent, L type, alpha 1C subunit
7753	1	zinc finger protein 202	18652945;	ZNF202	zinc finger protein 202
7827	1	NPHS2	11914252;	NPHS2	nephrosis 2, idiopathic, steroid-resistant (podocin)
7857	1	Secretoneurin	25377726;	SCG2	secretogranin II (chromogranin C)
7873	1	arginine-rich protein	179293;	ARMET	arginine-rich, mutated in early stage tumors
79001	1	VKORC1	20193673;	VKORC1	vitamin K epoxide reductase complex, subunit 1
79048	1	SBP2	24048488;	SECISBP2	SECIS binding protein 2
79068	1	FTO	20142250;	FTO	fat mass and obesity associated
79071	1	Elovl6	21817094;	ELOVL6	ELOVL family member 6, elongation of long chain fatty acids (FEN1/Elo2, SUR4/Elo3-like, yeast)
7942	1	TFEB	25060788;	TFEB	transcription factor EB
79626	1	TIPE2	24081993;	TNFAIP8L2	tumor necrosis factor, alpha-induced protein 8-like 2
799	1	calcitonin receptor	19404669;	CALCR	calcitonin receptor
80149	1	MCPIP1	24223214;	ZC3H12A	zinc finger CCCH-type containing 12A
80310	1	PDGFD	24573017;	PDGFD	platelet derived growth factor D
80332	1	ADAM33	20227692;	ADAM33	ADAM metallopeptidase domain 33
80339	1	PNPLA3	21281435;	PNPLA3	patatin-like phospholipase domain containing 3
8061	1	FOSL1	20198886;	FOSL1	FOS-like antigen 1
8065	1	VACM-1	20126369;	CUL5	cullin 5
80830	1	ApoL6///Apolipoprotein L6///apolipoprotein L6	21646352;	APOL6	apolipoprotein L, 6
8085	1	MLL2	25993995;	MLL2	myeloid/lymphoid or mixed-lineage leukemia 2
81631	1	MAP1LC3B	25503069;	MAP1LC3B	microtubule-associated protein 1 light chain 3 beta
81794	1	ADAMTS10	23074332;	ADAMTS10	ADAM metallopeptidase with thrombospondin type 1 motif, 10
824	1	m-Calpain///m-calpain	22064597;	CAPN2	calpain 2, (m/II) large subunit
83464	1	APH1B	18987747;	APH1B	anterior pharynx defective 1 homolog B (C. elegans)
83700	1	JAM-C	19520977;	JAM3	junctional adhesion molecule 3
83706	1	FERMT3///Kindlin 3///Kindlin-3	26188538;	FERMT3	fermitin family homolog 3 (Drosophila)
83737	1	ITCH	25777360;	ITCH	itchy E3 ubiquitin protein ligase homolog (mouse)
8404	1	SPARCL1	19772500;	SPARCL1	SPARC-like 1 (hevin)
84159	1	ARID5B	18612189;	ARID5B	AT rich interactive domain 5B (MRF1-like)
842	1	CASP9///caspase 9	25962658;	CASP9	caspase 9, apoptosis-related cysteine peptidase
84343	1	HPS3	19687360;	HPS3	Hermansky-Pudlak syndrome 3
84439	1	HHIPL1	24573017;	HHIPL1	HHIP-like 1
846	1	calcium-sensing receptor	19134279;	CASR	calcium-sensing receptor
84634	1	G protein-coupled receptor 54	17023533;	KISS1R	KISS1 receptor
84876	1	Orai1	25881466;	ORAI1	ORAI calcium release-activated calcium modulator 1
84941	1	ALX	25341894;	HSH2D	hematopoietic SH2 domain containing
8516	1	ITGA8	19772500;	ITGA8	integrin, alpha 8
8517	1	NEMO	19046569;	IKBKG	inhibitor of kappa light polypeptide gene enhancer in B-cells, kinase gamma
8548	1	cytoplasmic protein	25265386;	BLZF1	basic leucine zipper nuclear factor 1
8578	1	acetyl LDL receptor	2010531;	SCARF1	scavenger receptor class F, member 1
864	1	RUNX3	26520896;	RUNX3	runt-related transcription factor 3
8654	1	PDE5	23981672;	PDE5A	phosphodiesterase 5A, cGMP-specific
8685	1	MARCO	9564887;	MARCO	macrophage receptor with collagenous structure
8722	1	cathepsin F	15184381;	CTSF	cathepsin F
8737	1	receptor interacting protein	23333278;	RIPK1	receptor (TNFRSF)-interacting serine-threonine kinase 1
8741	1	TNFSF13	19806256;	TNFSF13	tumor necrosis factor (ligand) superfamily, member 13
8767	1	Rip2	21959219;	RIPK2	receptor-interacting serine-threonine kinase 2
8788	1	Dlk1///delta-like 1 homolog	24584117;	DLK1	delta-like 1 homolog (Drosophila)
8829	1	transmembrane receptor	25245379;	NRP1	neuropilin 1
8879	1	Sgpl1	23700419;	SGPL1	sphingosine-1-phosphate lyase 1
890	1	cyclin A	10728429;	CCNA2	cyclin A2
8915	1	Bcl10	20605784;	BCL10	B-cell CLL/lymphoma 10
8995	1	GITRL	18569075;	TNFSF18	tumor necrosis factor (ligand) superfamily, member 18
9096	1	TBX18	17591977;	TBX18	T-box 18
91039	1	DPP9	23608773;	DPP9	dipeptidyl-peptidase 9
914	1	CD2	24339930;	CD2	CD2 molecule
91543	1	viperin	15890971;	RSAD2	radical S-adenosyl methionine domain containing 2
922	1	Api6///Spalpha	16054063;	CD5L	CD5 molecule-like
923	1	CD6	25147608;	CD6	CD6 molecule
928	1	CD9	10807738;	CD9	CD9 molecule
9308	1	CD83	24887015;	CD83	CD83 molecule
9341	1	VAMP3	23813974;	VAMP3	vesicle-associated membrane protein 3 (cellubrevin)
939	1	CD27	24184937;	CD27	CD27 molecule
94103	1	ORMDL3	26603569;	ORMDL3	ORM1-like 3 (S. cerevisiae)
9415	1	FADS2///fatty acid desaturase 2	25921305;	FADS2	fatty acid desaturase 2
9420	1	cyp7b1	24954418;	CYP7B1	cytochrome P450, family 7, subfamily B, polypeptide 1
943	1	CD30	23087358;	TNFRSF8	tumor necrosis factor receptor superfamily, member 8
944	1	CD30L	23087358;	TNFSF8	tumor necrosis factor (ligand) superfamily, member 8
9447	1	AIM2	23790454;	AIM2	absent in melanoma 2
950	1	SR-BII	15084924;	SCARB2	scavenger receptor class B, member 2
9507	1	ADAMTS4	25592103;	ADAMTS4	ADAM metallopeptidase with thrombospondin type 1 motif, 4
951	1	CD37	19772500;	CD37	CD37 molecule
9517	1	Sptlc2	23549085;	SPTLC2	serine palmitoyltransferase, long chain base subunit 2
952	1	CD38	26818887;	CD38	CD38 molecule
953	1	CD39	26121751;	ENTPD1	ectonucleoside triphosphate diphosphohydrolase 1
9612	1	SMRT	22465074;	NCOR2	nuclear receptor co-repressor 2
963	1	CD53	19772500;	CD53	CD53 molecule
969	1	CD69	18703531;	CD69	CD69 molecule
9709	1	Herp	24204574;	HERPUD1	homocysteine-inducible, endoplasmic reticulum stress-inducible, ubiquitin-like domain member 1
9718	1	ECE2	17525706;	ECE2	endothelin converting enzyme 2
9723	1	Sema3E///Semaphorin 3E	23430613;	SEMA3E	sema domain, immunoglobulin domain (Ig), short basic domain, secreted, (semaphorin) 3E
976	1	CD97	20167235;	CD97	CD97 molecule
977	1	CD151	16696309;	CD151	CD151 molecule (Raph blood group)
9776	1	Atg13	24043133;	KIAA0652	KIAA0652
9817	1	Keap1	18440492;	KEAP1	kelch-like ECH-associated protein 1
9927	1	Mfn2///Mitofusin 2	17880918;	MFN2	mitofusin 2
9935	1	MafB///Mafb	24445679;	MAFB	v-maf musculoaponeurotic fibrosarcoma oncogene homolog B (avian)
998	1	CDC42///Cdc42	25057989;	CDC42	cell division cycle 42 (GTP binding protein, 25kDa)
