# Supplementary material for: Systematic analysis of the molecular mechanism underlying atherosclerosis using a text mining approach
Source: Hum Genomics. 2016 Jun 2;10:14. doi: 10.1186/s40246-016-0075-1 (PMC4890502; doi:10.1186/s40246-016-0075-1)
Supplement: Additional file 2: Table S2. — Gene ontology analysis. (XLSX 37 kb) [file 40246_2016_75_MOESM2_ESM.xlsx]

## Sheet: Table S2
Table S2. Gene ontology analysis.
GO category	GO term	GO ID	p-value	Adjusted p-value	Count	Gene list
BP	response to stimulus	51869	4.0137e-136	0	529	HRAS|KLRC2|A2M|PTGS2|AIF1|PTGS1|RP9|XRCC1|B2M|AGTR2|LTB4R|CTGF|SERPINE1|FAS|DDAH2|CCNA2|SYK|C4A|CYP1A1|NCF2|NCF1|F8|F7|PLAUR|MAPK1|SSTR2|NPC1|F5|F3|IGHD|IGHE|TFPI|MAPK9|MAPK8|GGCX|ORAI1|IL1R1|CYP1B1|NFKBIA|HFE|IL17A|IL23A|PROCR|INS|RAC1|IL17F|CKLF|MAP2K1|MAOA|IL1RN|HGF|USF1|RGS1|APOL1|CD209|PCNA|PARP1|TRPV1|RTN3|KISS1R|NOD2|NOD1|MAP1LC3A|HSF1|ZNF148|CEACAM8|TICAM1|SERPINA3|TICAM2|SERPINA1|DPP8|FG…
BP	cell communication	7154	5.244e-85	6.3977e-84	545	HRAS|KLRC2|PGF|RORA|PGR|AGTR1|APP|AGTR2|LTB4R|CTGF|ILK|FAS|DDAH2|KLRD1|CCNA2|DDAH1|SYK|PIK3CG|TYRO3|BSG|ROCK1|NCF1|GPER|ROCK2|MARK2|PLAUR|ADAMTS7|MAPK1|SSTR2|F3|MAPK3|MAPK9|MAPK8|MAPK7|KLRC1|IL1R1|NFKBIA|BCL2L1|ADCYAP1|ADRB3|IL17A|INS|RAC1|MAP2K1|MAOA|TGFBR1|HGF|USF1|GAS6|RGS1|RGS4|CD209|PCNA|TRPV1|KISS1R|NOD2|NOD1|MAP1LC3A|TICAM2|FGF2|ANGPT2|IHH|AR|LYN|CMKLR1|TP53|CARD10|CCND1|EREG|RIPK1|TXN|GIP…
BP	regulation of biological process	50791	5.5785e-80	5.6715e-79	789	MEF2C|MEF2A|KLRC2|HRAS|AIF1|BTC|RORC|RORA|AGTR1|CUL5|AGTR2|APP|LTB4R|SERPINE1|ILK|PATZ1|KLRD1|PIK3CG|BSG|C4A|PDPN|NOXA1|PROX1|MARK2|MAPK1|SSTR2|SERPINF1|JUN|F3|MAPK3|MAPK9|MAPK8|MAPK7|KLRC1|ORAI1|NFKBIA|BCL2L1|INS|ARG2|CKLF|IL17F|RAC1|SPP1|USF1|GAS6|C19ORF10|RGS1|RGS4|RGS5|CYP2J2|EZH2|SPI1|YBX1|KISS1R|ZNF148|TICAM1|SERPINA3|TICAM2|FGF2|IHH|AR|LYN|TP53|CARD10|EREG|RIPK1|TXN|SORT1|ALOX12|CSF3|FMOD|…
BP	cellular process	8151	1.9539e-67	1.4899e-66	1056	MEF2C|MEF2A|KLRC2|HRAS|SGMS2|AIF1|RORC|RORA|SGMS1|AGTR1|APP|CUL5|AGTR2|LTB4R|CYP7A1|ILK|PATZ1|KLRD1|PIK3CG|BSG|C4A|CYP1A1|PDPN|F8|F7|PROX1|LPCAT3|MARK2|MAPK1|SSTR2|NPC1|F5|SERPINF1|JUN|F3|RYR3|MAPK3|BACE1|RYR1|MAPK9|MAPK8|MAPK7|KLRC1|GC|CYP1B1|NFKBIA|BCL2L1|IL17A|INS|ARG2|RAC1|IL17F|CKLF|SPP1|USF1|GAS6|CYP7B1|RGS1|COL14A1|RGS4|PARP1|CYP2J2|LDLR|EZH2|SPI1|YBX1|KISS1R|MAP1LC3A|ZNF148|MAP1LC3B|TICAM…
BP	behavior	7610	1.0322e-56	6.2962e-56	116	HRAS|CASR|PDGFA|S100A9|CXCL11|CXCL12|IL10|CXCL10|S1PR2|AGTR2|APOE|IFNG|PLA2G1B|CHRNA4|IL1B|SPN|SYK|C5AR1|PLAUR|MAPK1|CCR7|CCR6|CCR5|PPBP|CCR3|CX3CR1|CCR2|CCL1|C3AR1|CCL3|CCL2|ADORA2A|CCL8|CX3CL1|CCL5|CCL4|NP|CCL7|CNR1|CNR2|CKLF|SFTPD|MAP2K1|MAOA|MET|NPY|CXCL13|CXCL16|ITGA8|LTB4R2|GHSR|XCL1|PLAU|TRPV1|CXCR3|CCRL2|KISS1R|SAA1|CXCR4|NOS3|SEPP1|FGF2|FOSL1|CYR61|EGR1|RALBP1|CMKLR1|OSM|PTGDS|GHRL|PTAFR…
BP	multicellular organismal development	7275	8.2163e-45	4.1766e-44	318	MEF2C|MEF2A|HRAS|PTGS2|PGF|EDN1|FST|POSTN|NOV|AGTR1|BDNF|AGTR2|APOE|CTGF|ILK|RAPGEF5|TWIST1|COL10A1|SYK|PDPN|EFNB1|YY1|PROX1|PRELP|MARK2|MAPK1|HES5|TAGLN|SERPINF1|ALOX15B|CD40LG|VEGFA|ADAMTS4|ENPP1|ELN|ADRBK1|CD74|EPHB2|AHSG|LIF|TCF21|ACE|IL17F|CKLF|SPP1|BMP4|COL18A1|KLF6|BMP2|MAP2K1|CRIP2|LGALS1|FTO|SMAD2|TNNI3|EPHA2|KDR|NOTCH1|ATP2A2|ETS2|NTRK2|GHSR|ENG|KLF4|RTN4|PPARA|PPARD|NRP1|ACVRL1|TBX21|P…
BP	cell motility	6928	1.0692e-29	4.0763e-29	84	NRP1|ACVRL1|PTGS2|HMGCR|S100A9|IL13|GJA1|TNFSF12|CXCR3|PTEN|TGFB1|IL10|VCL|CD97|EDNRB|CXCR5|CTGF|LTB4R|SAA1|CXCR4|IFNG|PLA2G1B|IL1B|NOS3|MSN|NR2F2|SYK|ICAM1|ROCK1|EFNB1|CDK5|PLAUR|CCR6|CD34|TXN|MAPK8|NGFR|ALOX12|ITGAL|CCL3|TNF|TNFRSF12A|VIM|FPR1|PF4|FPR3|CX3CL1|FPR2|CCL5|CCL4|ITGB1|TPM4|CALCA|VCAM1|AZU1|CD9|CCL22|CKLF|RAC1|SFTPD|TLX3|THBS4|SCG2|FN1|MAP2K1|IL8|MET|NOX1|ANXA1|IGF1|NTN1|STAT3|IL8RB|…
BP	cell death	8219	5.5882e-27	2.0052e-26	106	TSPO|MICA|TNFSF15|SGMS1|FOXO3|TNFSF12|TGFB1|BAK1|APP|CDKN2A|ATG5|UNC5B|IFNG|IL1B|FAS|IL1A|SGPL1|BCL10|ROCK1|TNFRSF14|CD40|IL24|AHR|RIPK3|MAPK8|TNFAIP3|ADORA2A|TNFRSF12A|CLU|NFKBIA|BCL2L1|NP|IL17A|INS|TRIM69|PTPN6|MET|SMAD3|CD5L|HGF|NTN1|TNFSF10|CDKN1B|APOL1|PDCD6|E2F1|PPARD|FASLG|GJA1|HP|NFKB1|PDCD4|RTN3|AKT1|GPX1|CASP3|TNFRSF11B|CASP9|IAPP|CXCR4|HMOX1|TICAM1|RHOB|PAK1|LTA|SGK1|PTGER3|LTBR|CYCS|L…
BP	metabolic process	8152	8.868e-23	2.8471e-22	659	MEF2A|SLC2A4RG|SGMS2|PTGS2|PTGS1|RORC|RP9|SGMS1|RORA|XRCC1|PGR|AGTR1|CUL5|CTGF|CYP7A1|ILK|PATZ1|FAS|DDAH2|ADAM8|DDAH1|SYK|PIK3CG|TYRO3|CYP1A1|C4A|ROCK1|ROCK2|F7|SKP1|CYP2E1|LPCAT3|MARK2|PLAUR|ADAMTS7|MAPK1|NPC1|NME2|MAPK3|BACE1|ST14|MAPK9|MAPK8|MAPK7|ADAMTS4|GC|GGCX|CYP1B1|ADRB3|IL17A|INS|ARG2|RAC1|IL17F|CKLF|PEMT|DNMT3B|PLTP|SPP1|DNMT3A|MAP2K1|CYP2C9|CYP2C8|MAOA|TGFBR1|HGF|USF1|CYP7B1|APOL1|PCNA…
BP	cell differentiation	30154	1.3459e-19	3.9095e-19	149	S100A4|MEF2C|PGF|MMP9|EDN1|TNFSF12|FOXO4|IL10|TGFB1|GATA2|APOE|PAPPA|CTGF|FRS2|SPN|TWIST1|MB|SYK|F11R|EFNB1|SOCS1|IL25|FGF23|MGP|PPARGC1A|PROX1|MARK2|HHEX|HIF1A|HES5|SERPINF1|JUN|VEGFA|NGF|ACHE|TNFRSF12A|CLU|SOX9|SRF|NP|ITGB1|CD74|TIMP1|SRY|ECE2|ACE|RUNX2|ANGPTL2|ANGPTL4|BMP4|KLF6|BMP2|EPAS1|MAP2K1|LGALS1|MET|NR4A2|SMAD2|UCP1|HGF|TNNI3|NTN1|EPHA2|KDR|CDKN1C|NOTCH1|TNFSF11|ITGA8|NTRK2|MYH11|HDAC9|…
BP	enzyme regulator activity	30234	1.0073e-09	2.2757e-09	102	A2M|TNFSF14|CXCL10|APOA4|APP|CDKN2A|APOA1|LPA|CDKN2B|SERPINE1|APOA5|APOH|RAPGEF5|FRS2|TFPI2|SPN|TWIST1|DAB2IP|F10|C4A|SOCS3|NOXA1|PKIG|SOCS1|CST3|MAP4K4|SERPINF1|TFPI|SERPINA12|APOC2|CTSA|TIMP4|TIMP2|TIMP3|AHSG|TIMP1|APOC3|ANGPTL3|ANGPTL2|ANGPTL4|CARD8|HGF|FURIN|VAV1|CDKN1C|CDKN1A|CDKN1B|RGS1|RGS4|RGS5|PI3|PCNA|PREX1|HP|MCF2L|GPX1|SERPINA9|NOD1|CASP9|ITIH4|SERPINA3|SERPINA1|CASP1|NRG1|FGF2|KNG1|H…
BP	transcription regulator activity	30528	2.5694e-08	5.5977e-08	151	MEF2C|MEF2A|SLC2A4RG|HMX1|RORC|FOXO1|RORA|FOXO3|FOXO4|TCEAL1|TGFB1|BATF|PGR|GATA2|ABRA|PATZ1|MLL2|TWIST1|CIITA|BCL10|YY1|RELA|MLXIPL|NR0B1|PPARGC1A|PROX1|DDIT3|AHR|HHEX|NME2|HIF1A|HES5|JUN|RIPK3|NFE2L2|CNBP|TFEB|KEAP1|SOX9|SRF|SRY|TCF21|CKLF|RUNX2|RUNX3|NR1H4|NR1H3|SPP1|SREBF1|KLF6|BMP2|NFE2|EPAS1|MAFB|SMAD7|NR4A2|SMAD3|NR4A1|SMAD2|FOXP3|VAV1|USF1|BRCA1|FOXP1|SREBF2|ATF6|NR1I2|ATF3|ETS1|ETS2|EBF1…
BP	electron carrier activity	9055	9.0465e-08	1.9029e-07	42	XDH|STEAP4|CYP2J2|CYP1B1|TXN2|CYP11B2|CYP2S1|GLRX2|GSR|PTGIS|AKR1A1|CYP7A1|CYP26B1|NOS3|NQO1|NR1H3|CYP19A1|NOX4|AR|TBXAS1|NOS1|CPA6|NOX5|CYP1A1|NCF2|CYP2C9|NCF1|MAOA|CYP2C8|CYCS|NOX1|CYP26A1|CYP2E1|MTRR|CYP7B1|CYBA|CYBB|CYP27A1|AKR1B1|DLD|ALDH2|TXNRD1
BP	secretion	46903	9.6101e-08	1.9541e-07	35	SYT1|CCL3|EDN1|CCL8|AQP7|ABCA1|CCL5|AGXT|ACE|HMOX1|AGT|CKLF|PLA2G1B|NFAT5|SLC30A8|PCSK6|SNAP25|PCSK5|SCG2|SYK|KNG1|LIPA|NOX5|ANXA1|NPR1|FURIN|KCNN4|CEL|TNFSF13B|NPHS2|NPPB|GHRL|VAMP3|CA2|GHSR
BP	catabolic process	9056	4.9309e-07	9.3995e-07	90	PPARD|MMP9|MMP8|MMP7|MMP3|PRDX1|MMP2|MMP1|AKT1|PLIN|APOA4|MTHFD1|GPX1|CUL5|CDKN2A|APOE|HMOX1|CYP7A1|GPX4|APOA5|PLA2G1B|TPO|CAT|ITCH|DDAH2|NT5E|DDAH1|ZFP36|SGPL1|STS|FRAP1|CYCS|LYZ|PNPLA2|SKP1|MMP13|PNPLA3|G6PC|G6PD|PSMA6|PRDX6|UBE2K|GRN|PLA2G2A|PLA2G7|TXNRD1|PLA2G3|PLA2G2D|XRN2|PLA2G5|ACHE|ENPP1|ADAMTS13|FUT7|APOC2|PAH|COMT|PSMA7|NP|SCARF1|CHIT1|GCH1|ACE|AKR1A1|SQSTM1|APOC3|ANGPTL3|EPO|LPL|LPO|LI…
BP	transport	6810	5.1289e-07	9.4808e-07	237	SYT1|EDN1|AQP7|BAK1|APOB|APP|APOD|APOE|LCAT|APOF|APOH|PLA2G1B|ABRA|CHRNA4|APOM|FTL|COL10A1|SYK|TXNL1|C1QA|NPC1|CD36|PPBP|RYR3|RYR1|GC|ORAI1|CLCN3|ENPP1|TXN2|MTX1|NFKBIA|HFE|BCL2L1|CALR|KCNMB1|CD74|AHSG|SLC11A1|INS|CKLF|PLTP|COL18A1|TRPC1|TRPC3|OSBPL8|TRPC6|ABCG4|ABCG1|ABCG8|ABCG5|COL14A1|APOL1|NPY|ATP2A2|CD209|PCNA|CLEC7A|GHSR|APOL6|ENG|PDZK1|SLC9A1|PPARA|STEAP4|PPARD|MSR1|LDLR|TRPV1|PPARG|GJA1|A…
BP	macromolecule metabolic process	43170	2.1679e-06	3.8894e-06	439	MEF2A|SLC2A4RG|RORC|RP9|RORA|XRCC1|PGR|CUL5|CTGF|ILK|PATZ1|ADAM8|SYK|PIK3CG|TYRO3|C4A|ROCK1|ROCK2|F7|SKP1|MARK2|PLAUR|ADAMTS7|MAPK1|NME2|MAPK3|BACE1|ST14|MAPK9|MAPK8|MAPK7|ADAMTS4|GGCX|IL17A|CKLF|IL17F|RAC1|DNMT3B|SPP1|DNMT3A|MAP2K1|TGFBR1|HGF|USF1|APOL1|PCNA|PARP1|APOL6|LDLR|EZH2|SPI1|YBX1|NOD1|HSF1|ZNF148|EEF2K|VKORC1|DPP8|DPP9|FGF2|MYC|DPP4|IHH|AR|APCS|LYN|TP53|MMP13|MMP12|LRPAP1|EREG|RIPK1|TX…
BP	unspecific monooxygenase activity	8402	0.0001967	0.0003333	8	CPA6|CYP2J2|CYP1B1|CYP1A1|CYP2C8|CYP2S1|CYP2E1|CYP19A1
CC	extracellular region	5576	2.7402e-105	0	404	A2M|LTBP1|PGF|BTC|B2M|OGN|APP|CTGF|SERPINE1|FAS|C4A|F8|F7|PLAUR|ADAMTS7|RETN|CD163L1|SERPINF1|F5|IGHD|ST14|TFPI|ADAMTS4|GC|SERPINA12|ADCYAP1|IL17A|IL23A|INS|CKLF|IL17F|PEMT|PLTP|SPP1|IL1RN|HGF|GAS6|C19ORF10|COL14A1|APOL1|CD209|PI3|APOL6|GPLD1|RTN3|SERPINA9|CEACAM8|CREG1|SERPINA3|VKORC1|SERPINA1|CETP|FGF2|GPIHBP1|ANGPT2|DPP4|IHH|HYAL1|AR|APCS|LYZ|MMP13|MMP12|IL18BP|EREG|VCAN|CSF3|FMOD|CSF2|C3|CSF1…
CC	extracellular space	5615	4.5746e-114	0	205	UTS2|EDN1|CFP|APOB|APOD|APOE|LCAT|IFNG|APOH|PLA2G1B|CFH|C1QA|PPBP|CD40LG|VEGFA|ADAMTS4|GC|ENPP1|CD70|CALR|AHSG|LIF|ACE|IL17A|IL23A|INS|CKLF|IL17F|SPP1|BMP4|BMP2|LGALS1|IL1RN|CHI3L1|CD5L|HGF|APOL1|NPY|PON1|RTN3|SEMA3E|CEACAM8|SERPINA1|CETP|SEPP1|FGF2|ANGPT2|IHH|ICAM1|HYAL1|AR|APCS|LYZ|MMP13|ADM|EREG|NPPB|PLA2G3|CXCL1|CSF3|TF|CSF2|CXCL5|CSF1|CXCL2|C5|CXCL9|CCL26|CCL22|CCL23|CCL20|CCL21|AGT|PCSK9|PC…
CC	cell surface	9929	4.2676e-25	1.4463e-24	58	ACVRL1|PDGFB|PDGFA|ATP6AP2|TLR2|APP|KISS1R|NOD2|CD44|SLC2A4|APOE|APOH|CHRNA4|SPN|DPP4|ICAM1|ADAM10|LRPAP1|PLAUR|SDC1|CCR5|CD34|VEGFA|SORT1|CTSB|AOC3|FGFR2|CLCN3|TNF|ENPP1|TNFRSF12A|ADAMTS13|KLRK1|KIT|ITGB3|CX3CL1|CALR|ALPP|TIMP2|ITGB1|HMMR|VCAM1|CD69|CD4|CD6|PCSK6|HSPA8|CD28|SELL|ITGA2|FURIN|IL8RB|PRLR|CD274|ACE2|HBEGF|GHSR|ELA2
CC	cytoplasm	5737	6.3688e-20	1.9425e-19	607	HRAS|SLC2A4RG|A2M|SGMS2|PTGS2|PTGS1|SGMS1|B2M|OGN|APP|CUL5|CYP7A1|ILK|FAS|DDAH2|CCNA2|DDAH1|SYK|PIK3CG|BSG|CYP1A1|NCF2|ROCK1|NCF1|GPER|ROCK2|NOXA1|F8|SKP1|CYP2E1|LPCAT3|MAPK1|NPC1|NME2|TAGLN|F5|SERPINF1|JUN|MAPK3|BACE1|RYR1|MAPK8|GGCX|CYP1B1|MTX1|NFKBIA|ACP5|HFE|BCL2L1|PROCR|ARG2|RAC1|PEMT|DNMT3A|MAP2K1|CYP2C9|CYP2C8|MAOA|IL1RN|HGF|TNNI3|CYP7B1|C19ORF10|COL14A1|CD209|APOL6|RTN4|CYP2J2|MSR1|LDLR|Y…
CC	membrane	16020	3.1737e-19	8.7997e-19	634	HRAS|KLRC2|SGMS2|PTGS2|PGF|BTC|PTGS1|SGMS1|B2M|AGTR1|APP|AGTR2|LTB4R|CTGF|CYP7A1|ILK|SERPINE1|OSCAR|FAS|ADAM8|KLRD1|SYK|TYRO3|BSG|CYP1A1|ROCK1|PDPN|GPER|ROCK2|NOXA1|F8|F7|CYP2E1|LPCAT3|MARK2|PLAUR|SSTR2|NPC1|CD163L1|F5|RYR3|IGHD|F3|BACE1|ST14|TFPI|RYR1|KLRC1|GGCX|ORAI1|IL1R1|CYP1B1|MTX1|ACP5|HFE|BCL2L1|ADRB3|PROCR|RAC1|CKLF|PEMT|CYP2C9|CYP2C8|MAOA|TGFBR1|CYP7B1|RGS1|APOL1|CD209|SLC9A1|RTN4|CYP2J2…
CC	proteinaceous extracellular matrix	5578	3.7745e-18	1.0011e-17	66	LTBP1|KERA|MMP9|MMP8|MMP7|POSTN|VTN|MMP3|MMP2|TGFB1|MMP1|OGN|TNFRSF11B|CTGF|LOX|TFPI2|SPN|COL10A1|SPARCL1|MGP|MMP13|MMP12|PRELP|ADAMTS7|BGN|VEGFA|COL1A2|VCAN|COL1A1|ADAMTS4|WNT5A|FMOD|ACHE|ADAMTS13|LUM|TNC|ELN|MME|COL2A1|TIMP4|DCN|CALR|TIMP2|TIMP3|TIMP1|COMP|SFTPD|ADAMTS10|ANGPTL2|SFTPB|EPO|THBS4|FN1|ANGPTL4|BMP4|COL18A1|FBN1|CHI3L1|COL15A1|SPARC|NTN1|ANXA2|VWF|COL14A1|FBLN5|PI3
CC	cell	5623	0.00024028	0.00039615	1075	MEF2C|MEF2A|KLRC2|HRAS|SGMS2|AIF1|BTC|RORC|RORA|SGMS1|B2M|AGTR1|OGN|APP|AGTR2|CUL5|LTB4R|CYP7A1|SERPINE1|ILK|PATZ1|KLRD1|PIK3CG|BSG|CYP1A1|PDPN|NOXA1|F8|F7|PROX1|LPCAT3|MARK2|MAPK1|SSTR2|NPC1|CD163L1|TAGLN|F5|SERPINF1|JUN|F3|IGHD|RYR3|MAPK3|BACE1|RYR1|TFPI|MAPK8|MAPK7|KLRC1|ORAI1|CYP1B1|MTX1|NFKBIA|BCL2L1|ARG2|RAC1|CKLF|SPP1|USF1|CYP7B1|C19ORF10|RGS1|COL14A1|PARP1|CYP2J2|LDLR|EZH2|SPI1|ATP10D|YBX…
MF	protein binding	5515	1.4277e-97	2.1773e-96	844	HRAS|BTC|RORA|B2M|OGN|AGTR1|CUL5|AGTR2|APP|ILK|SERPINE1|PATZ1|PIK3CG|BSG|C4A|NOXA1|F8|F7|MARK2|RETN|MAPK1|NPC1|SSTR2|TAGLN|JUN|F3|MAPK3|MAPK9|MAPK8|MAPK7|GC|CYP1B1|MTX1|NFKBIA|BCL2L1|IL17A|INS|ARG2|CKLF|IL17F|RAC1|SPP1|USF1|GAS6|C19ORF10|COL14A1|RGS1|RGS4|PARP1|LDLR|EZH2|SPI1|YBX1|KISS1R|MAP1LC3A|MAP1LC3B|SERPINA3|EEF2K|TICAM2|SERPINA1|FGF2|IHH|HYAL1|AR|APCS|LYN|LYZ|TP53|LRPAP1|CARD10|EREG|RIPK1|…
MF	binding	5488	1.7119e-60	1.1603e-59	1101	MEF2C|MEF2A|KLRC2|HRAS|AIF1|BTC|RORC|RORA|B2M|OGN|AGTR1|APP|AGTR2|CUL5|LTB4R|CYP7A1|SERPINE1|ILK|PATZ1|KLRD1|PIK3CG|BSG|C4A|CYP1A1|NOXA1|F8|F7|PROX1|MARK2|MAPK1|RETN|SSTR2|NPC1|TAGLN|F5|JUN|F3|IGHD|RYR3|MAPK3|IGHE|RYR1|MAPK9|MAPK8|MAPK7|KLRC1|GC|ORAI1|CYP1B1|MTX1|NFKBIA|BCL2L1|IL17A|INS|ARG2|RAC1|IL17F|CKLF|SPP1|USF1|GAS6|CYP7B1|C19ORF10|RGS1|COL14A1|RGS4|PARP1|CYP2J2|LDLR|EZH2|SPI1|ATP10D|YBX1|K…
MF	signal transducer activity	4871	1.3187e-49	7.3128e-49	340	KLRC2|LTBP1|IL6ST|S100A9|FST|PTPN22|RORC|LPAR1|RORA|S1PR2|NOV|PGR|S1PR3|AGTR1|CUL5|AGTR2|MYD88|CD44|LTB4R|CD46|OSCAR|CHRNA4|FAS|CRY1|KLRD1|SYK|TYRO3|C5AR1|GPER|GPR132|CD40|PLAUR|LILRB1|CRHR1|CRHR2|MAPK1|CD38|SSTR2|NPC1|CCR7|CD163L1|CCR6|CD36|GPBAR1|LPAR5|CCR5|RYR3|CCR3|CX3CR1|MAPK3|CCR2|RYR1|PDGFRB|MAPK9|MAPK8|MAPK7|KLRC1|ITGA2B|IL1R1|ADRBK1|BDKRB1|EPHB2|ADRB3|PROCR|CD69|NR1H4|NR1H3|BMP4|TRPC3|SM…
MF	receptor activity	4872	7.9645e-38	3.4702e-37	272	KLRC2|LTBP1|IL6ST|PTPN22|RORC|LPAR1|RORA|S1PR2|NOV|PGR|S1PR3|AGTR1|CUL5|AGTR2|MYD88|CD44|LTB4R|CD46|OSCAR|CHRNA4|FAS|CRY1|KLRD1|TYRO3|C5AR1|GPER|GPR132|CD40|PLAUR|LILRB1|CRHR1|CRHR2|CD38|CCR7|SSTR2|NPC1|CD36|CCR6|CD163L1|GPBAR1|CCR5|LPAR5|CCR3|RYR3|CX3CR1|CCR2|RYR1|PDGFRB|KLRC1|ITGA2B|IL1R1|ADRBK1|BDKRB1|EPHB2|ADRB3|PROCR|CD69|NR1H4|NR1H3|TRPC3|TGFBR1|CD5L|EPHA1|EPHA2|KDR|EPHA4|NOTCH1|NR1I2|NPY|C…
MF	antioxidant activity	16209	3.7065e-11	9.4208e-11	20	LPO|PTGS2|PTGS1|PRDX4|PRDX2|SOD1|PRDX1|SOD3|APOA4|GSR|GPX1|PRDX6|APOE|ALB|GPX4|TPO|MPO|TXNRD1|CAT|EPO
MF	oxidoreductase activity	16491	7.8747e-11	1.9214e-10	99	ALOXE3|PTGS2|HMGCR|PTGS1|FDFT1|VCL|PTGIS|CYP7A1|FAS|LOX|NQO1|FTL|TXNL1|CYP1A1|F8|CYP26A1|CYP2E1|F5|ALOX15B|DLD|XDH|CYP1B1|TXN2|PAH|GCLM|FN1|CYP19A1|LPO|CPA6|CYP2C9|CYP2C8|MAOA|SCD|CYP7B1|FAAH|ALDH2|STEAP4|NRP1|CYP2J2|CYP2S1|CYP11B2|PRDX4|PRDX2|PRDX1|MTHFD1|GPX1|GSR|GPX4|HMOX1|VKORC1|TPO|ALOX12B|NOS3|CAT|AR|C10ORF59|MTRR|ALOX15|MT-ND6|G6PD|CYP27A1|PRDX6|TXNRD1|MT-ND2|AOC3|ALOX12|TYRP1|ALDH3A1|GLRX…
MF	catalytic activity	3824	3.6156e-10	8.4829e-10	455	LTBP1|SGMS2|PTGS2|PTGS1|SGMS1|CYP7A1|SERPINE1|ILK|FAS|DDAH2|ADAM8|DDAH1|SYK|PIK3CG|TYRO3|CYP1A1|ROCK1|NCF1|ROCK2|F8|F7|CYP2E1|LPCAT3|MARK2|ADAMTS7|MAPK1|NME2|F5|MAPK3|BACE1|ST14|MAPK9|MAPK8|MAPK7|ADAMTS4|GGCX|CYP1B1|ACP5|ARG2|RAC1|PEMT|DNMT3B|DNMT3A|MAP2K1|CYP2C9|CYP2C8|MAOA|TGFBR1|HGF|CYP7B1|PARP1|CYP2J2|EZH2|GPLD1|ATP10D|MTHFD1|EEF2K|VKORC1|SERPINA1|DPP8|DPP9|DPP4|IHH|HYAL1|AR|STS|LYN|LYZ|TP53|…
MF	hydrolase activity	16787	2.5671e-07	5.0513e-07	210	PTPN22|LCAT|SERPINE1|PLA2G1B|FAS|DDAH2|ADAM8|DDAH1|F10|NCF1|F7|ADAMTS7|CD38|CCR5|BACE1|ST14|PLA2G2A|PLA2G2D|ADAMTS4|ENPP1|PFKFB3|MRE11A|ELN|MME|ACP5|CTSL1|ACE|ARG2|RAC1|PLAT|CHI3L1|HGF|ABCG4|ABCG1|ABCG8|CEL|ABCG5|ATP2A2|PON1|PON2|PLAU|PON3|COPS5|GPLD1|ANPEP|ATP10D|PTEN|MTHFD1|EDNRA|VKORC1|SERPINA1|DPP8|DPP9|NT5E|DPP4|IHH|HYAL1|STS|ADAM10|LYZ|TP53|GZMB|MMP13|RAD50|MMP12|G6PC|ALOX15|RAB5A|PLA2G7|AD…
MF	kinase activity	16301	2.8643e-06	4.992e-06	89	LTBP1|NRP1|SGMS2|RPS6KB1|SGMS1|DDR2|AKT1|CDKN2B|ILK|EEF2K|PAK1|TIE1|INSR|AKT3|AKT2|SYK|EGFR|PIK3CG|TYRO3|TRPM6|SGK1|FRAP1|ROCK1|LYN|ROCK2|CDK9|CDK5|CDK2|MARK2|PRKCB|MAP4K4|MAPK1|DDR1|CCND1|NME2|RIPK1|MAPK3|RIPK3|MAP3K10|RIPK2|PDGFRB|MAPK9|TXK|MAPK8|MAPK7|FGFR2|FGFR1|CCL2|PFKFB3|TRIB3|ADRBK1|KIT|CCL4|SRC|TRIB1|EPHB2|IRAK4|IRAK3|PTK2|SPEG|PTK2B|TEK|PRKAA2|YES1|CSF1R|MAP2K1|FLT3|FLT4|TGFBR1|MET|AXL|…
MF	transferase activity	16740	0.002113	0.0033918	147	LTBP1|SGMS2|RPS6KB1|SGMS1|AGXT|FDFT1|GSTM1|MLL5|ST3GAL5|CDKN2B|DNTT|LCAT|ILK|ELOVL6|FAS|INSR|MLL2|SYK|EGFR|PIK3CG|TYRO3|FRAP1|SPTLC2|ROCK1|ROCK2|GSTT1|LPCAT3|PNPLA3|MARK2|MAP4K4|MAPK1|NME2|HAS1|MAPK3|RIPK3|RIPK2|PDGFRB|MAPK9|HAS2|MAPK8|MAPK7|FGFR2|FGFR1|CCL2|PFKFB3|ELN|ADRBK1|CCL4|NP|SRC|EPHB2|IRAK4|IRAK3|ECE2|PTK2|TEK|PEMT|LIAS|GNMT|DNMT3B|CSF1R|DNMT3A|MAP2K1|TGFBR1|MET|EPHA1|EPHA2|KDR|EPHA4|CDK…
