# Supplementary material for: Systematic analysis of the molecular mechanism underlying atherosclerosis using a text mining approach
Source: Hum Genomics. 2016 Jun 2;10:14. doi: 10.1186/s40246-016-0075-1 (PMC4890502; doi:10.1186/s40246-016-0075-1)
Supplement: Additional file 3: Table S3. — Pathway enrichment analysis. (XLSX 14 kb) [file 40246_2016_75_MOESM3_ESM.xlsx]

## Sheet: Table S3
Table S3. Pathway enrichment analysis.
ID	Term	Count	p-value	Gene list	Fold Enrichment	FDR(%)
hsa04620	Toll-like receptor signaling pathway	51	5.35695e-16	TOLLIP|TLR1|TLR2|TLR3|TLR4|NFKB1|CXCL11|TLR6|TLR7|TLR9|CXCL10|AKT1|FOS|MYD88|TICAM1|TICAM2|IL1B|AKT3|AKT2|PIK3CG|LY96|RELA|CD40|IFNAR1|MAPK1|CD86|CD80|JUN|RIPK1|MAPK3|MAPK9|MAPK8|CCL3|TNF|CXCL9|NFKBIA|CCL5|CCL4|IRAK4|IFNA1|RAC1|TRAF6|SPP1|IL6|MAP2K1|IL8|STAT1|IRF5|MAPK14|IKBKG|IKBKB	3.26676	6.77236e-13
hsa04610	Complement and coagulation cascades	39	2.14979e-14	C3AR1|MBL2|A2M|C3|C5|C1R|BDKRB1|FGG|FGA|FGB|CD46|SERPINE1|SERPINC1|CFH|SERPINA1|KNG1|PLAT|CR1|F10|C5AR1|CR2|C4A|F8|F7|PLG|PLAUR|C1QA|VWF|CD55|THBD|F5|CD59|F3|TFPI|SERPIND1|CPB2|PROS1|PLAU|F2R	3.65665	2.64566e-11
hsa04640	Hematopoietic cell lineage	43	2.21678e-13	CSF3|CSF2|IL1R1|TNF|CD8A|CSF1|GYPA|MME|ANPEP|ITGB3|KIT|ITGAM|CD9|CD44|DNTT|CD2|IL1B|TPO|CD4|IL1A|THPO|EPO|CSF1R|IL4|IL3|IL6|CR1|IL2RA|CR2|IL5|IL7|FLT3|ITGA2|CD1D|CD38|CD55|CD37|CD19|CD36|TFRC|CD34|CD59|ITGA2B	3.23473	2.72327e-10
hsa04621	NOD-like receptor signaling pathway	35	6.1713e-13	CXCL1|TNF|CCL2|XIAP|IL18|CXCL2|NFKBIA|CCL8|NFKB1|CCL5|CCL7|NOD2|NOD1|PYCARD|IL1B|CASP1|TRAF6|CARD8|IL6|HSP90AA1|IL8|RELA|BIRC3|NLRP3|CCL11|MAPK1|CCL13|MAPK14|IKBKG|MAPK3|MAPK9|RIPK2|MAPK8|TNFAIP3|IKBKB	3.65212	7.58071e-10
hsa04920	Adipocytokine signaling pathway	34	6.60597e-11	PPARA|TNF|LEPR|NFKBIA|NFKB1|POMC|AKT1|TNFRSF1A|TNFRSF1B|ACSL1|SLC2A4|SLC2A1|PRKAA2|AKT3|AKT2|IRS2|SOCS3|RELA|ADIPOR2|ADIPOR1|IRS1|ADIPOQ|PPARGC1A|STAT3|CPT1A|LEP|G6PC|CD36|NPY|IKBKG|MAPK9|JAK2|MAPK8|IKBKB	3.28301	8.11405e-08
hsa04510	Focal adhesion	64	5.7278e-09	HRAS|PDGFB|PGF|PDGFA|VTN|PTEN|VCL|AKT1|CDC42|ILK|RHOA|PDGFD|PAK1|AKT3|AKT2|EGFR|PIK3CG|ROCK1|ROCK2|PRKCB|MAPK1|CCND1|JUN|MAPK3|VEGFA|COL1A2|PDGFRB|MAPK9|MAPK8|COL1A1|ITGA2B|XIAP|GRB2|TNC|COL2A1|ITGB3|ITGB1|SRC|PTK2|BCL2|COMP|RAC1|PPP1R12A|EGF|FIGF|THBS2|SPP1|FN1|THBS4|MAP2K1|FLT4|MET|IGF1|ITGA2|BAD|HGF|CAPN2|BIRC3|VAV1|KDR|VWF|FYN|ITGA8|MYLK	2.05993	7.0354e-06
hsa04630	Jak-STAT signaling pathway	52	2.93547e-08	IL6ST|LEPR|IL13|IL15|IL10|AKT1|IFNG|TPO|IFNGR2|PRL|MYC|AKT3|IFNGR1|AKT2|PIK3CG|SOCS3|SOCS1|IL24|IFNAR1|OSM|CCND1|IL20RB|IL20RA|CSF3|CSF2|GRB2|CTF1|CRLF2|BCL2L1|LIF|STAT6|STAT4|IFNA1|IL12RB1|IL23A|EPO|IL4|IL3|PTPN6|IL6|IL5|IL2RA|IL7|IL9|STAT1|STAT3|STAT2|LEP|TSLP|PRLR|JAK2|IL2	2.1704	3.6056e-05
hsa04210	Apoptosis	35	5.94632e-08	IL1R1|TNF|XIAP|NFKBIA|FASLG|NFKB1|BCL2L1|IRAK4|AKT1|TNFRSF1A|IRAK3|CASP3|MYD88|CASP9|BCL2|IL1B|FAS|AKT3|IL1A|AKT2|PIK3CG|IL3|RELA|CYCS|TP53|BAD|BIRC3|CAPN2|TNFSF10|BAX|RIPK1|IKBKG|APAF1|IKBKB|NGF	2.60266	7.30381e-05
hsa04660	T cell receptor signaling pathway	40	8.04122e-08	CSF2|HRAS|TNF|CD8A|GRB2|NFKBIA|NFKB1|IL10|AKT1|CDC42|FOS|IFNG|NFAT5|RHOA|CD4|PAK1|AKT3|CD28|NFATC1|AKT2|PIK3CG|IL4|PTPN6|PTPRC|BCL10|IL5|MAP2K1|RELA|CTLA4|VAV1|MAPK1|FYN|CD40LG|MAPK14|JUN|IKBKG|MAPK3|MAPK9|IKBKB|IL2	2.3961	9.87695e-05
hsa04722	Neurotrophin signaling pathway	41	1.68121e-06	YWHAZ|HRAS|GRB2|NFKBIA|FASLG|NFKB1|FOXO3|IRAK4|AKT1|CDC42|IRAK3|BDNF|BCL2|RAC1|RHOA|TRAF6|FRS2|AKT3|AKT2|PIK3CG|IRS2|MAP2K1|RELA|TP53|BAD|IRS1|MAPK1|MAPK14|JUN|BAX|NTRK2|MAPK3|RIPK2|SORT1|MAPK9|MAPK8|MAPK7|NGFR|ABL1|IKBKB|NGF	2.1391	0.00206499
hsa04664	Fc epsilon RI signaling pathway	30	1.90736e-06	CSF2|HRAS|TNF|GRB2|IL13|AKT1|RAC1|PLA2G1B|AKT3|SYK|AKT2|PIK3CG|IL4|IL3|IL5|MAP2K1|PLA2G10|LYN|VAV1|PRKCB|MAPK1|FYN|MAPK14|MAPK3|PLA2G2A|MAPK9|MAPK8|PLA2G3|PLA2G2D|PLA2G5	2.48826	0.00234277
hsa03320	PPAR signaling pathway	27	4.86957e-06	PPARA|PPARD|PPARG|AQP7|MMP1|APOA1|ACSL1|CYP7A1|ILK|APOA5|APOC3|PLTP|ANGPTL4|NR1H3|LPL|OLR1|SCD|FADS2|UCP1|ADIPOQ|CPT1A|CD36|CYP27A1|FABP3|FABP4|FABP1|FABP5	2.53153	0.00598109
hsa04370	VEGF signaling pathway	28	8.73635e-06	HRAS|PTGS2|SRC|AKT1|CDC42|PTK2|CASP9|RAC1|NFAT5|PLA2G1B|NOS3|AKT3|AKT2|NFATC1|PIK3CG|PLA2G10|MAP2K1|BAD|KDR|PRKCB|MAPK1|MAPK14|MAPK3|VEGFA|PLA2G2A|PLA2G3|PLA2G2D|PLA2G5	2.41527	0.0107302
hsa04662	B cell receptor signaling pathway	28	8.73635e-06	PIK3CG|PTPN6|BCL10|HRAS|CR2|MAP2K1|LYN|GRB2|RELA|NFKBIA|NFKB1|VAV1|PRKCB|AKT1|MAPK1|FOS|CD19|JUN|MAPK3|IKBKG|CD81|RAC1|NFAT5|IKBKB|AKT3|SYK|NFATC1|AKT2	2.41527	0.0107302
hsa04614	Renin-angiotensin system	11	5.02268e-05	AGTR1|ACE|AGTR2|AGT|REN|ACE2|MME|ANPEP|CMA1|CTSA|CTSG	4.18612	0.0616756
hsa04670	Leukocyte transendothelial migration	35	0.000135863	ITGAL|MMP9|ITGB1|MMP2|CXCL12|CDH5|ITGAM|VCL|VCAM1|CDC42|PTK2|EZR|CXCR4|PTK2B|RAC1|RHOA|ESAM|MSN|PIK3CG|ICAM1|F11R|NCF2|ROCK1|NCF1|ROCK2|NOX1|CD99|VAV1|PRKCB|CYBA|CYBB|MAPK14|PECAM1|TXK|JAM3	1.91891	0.166751
hsa04012	ErbB signaling pathway	28	0.00017232	HRAS|GRB2|BTC|RPS6KB1|SRC|AKT1|PTK2|PAK1|NRG1|EGF|MYC|AKT3|AKT2|PIK3CG|EGFR|MAP2K1|BAD|PRKCB|MAPK1|CDKN1A|CDKN1B|EREG|JUN|MAPK3|MAPK9|HBEGF|MAPK8|ABL1	2.08213	0.211454
hsa04350	TGF-beta signaling pathway	28	0.00017232	ACVRL1|TNF|LTBP1|FST|RPS6KB1|DCN|TGFB1|CDKN2B|COMP|IFNG|RHOA|THBS2|MYC|THBS4|BMP4|BMP2|ROCK1|SMAD7|ROCK2|TGFBR1|SMAD3|SMAD2|SKP1|MAPK1|ID1|MAPK3|ID3|BMPR1A	2.08213	0.211454
hsa04010	MAPK signaling pathway	64	0.000216767	MEF2C|HRAS|PDGFB|PDGFA|FASLG|NFKB1|NFKB2|TGFB1|AKT1|CDC42|FOS|MAX|BDNF|CASP3|PLA2G1B|IL1B|PAK1|FAS|MYC|FGF2|IL1A|AKT3|AKT2|EGFR|RELA|TP53|FGF23|FGF21|DDIT3|PRKCB|MAPK1|MAP4K4|JUN|MAPK3|PLA2G2A|PDGFRB|MAPK9|MAPK8|MAPK7|PLA2G3|PLA2G2D|PLA2G5|NGF|FGFR2|FGFR1|IL1R1|TNF|GRB2|SRF|TNFRSF1A|RAC1|TRAF6|EGF|HSPA8|PLA2G10|MAP2K1|TGFBR1|NR4A1|DUSP1|MAPK14|IKBKG|NTRK2|IKBKB|CACNA1C	1.55073	0.265927
hsa04650	Natural killer cell mediated cytotoxicity	37	0.000342621	CSF2|ITGAL|HRAS|KLRC2|MICA|TNF|GRB2|KLRK1|FASLG|CASP3|IFNA1|RAET1E|PTK2B|RAC1|IFNG|NFAT5|FAS|PAK1|FCGR3A|KLRD1|IFNGR2|IFNGR1|NFATC1|SYK|PIK3CG|ICAM1|PTPN6|MAP2K1|GZMB|VAV1|IFNAR1|PRKCB|MAPK1|TNFSF10|FYN|MAPK3|KLRC1	1.79978	0.420026
