# Supplementary material for: Systematic analysis of the molecular mechanism underlying atherosclerosis using a text mining approach
Source: Hum Genomics. 2016 Jun 2;10:14. doi: 10.1186/s40246-016-0075-1 (PMC4890502; doi:10.1186/s40246-016-0075-1)
Supplement: Additional file 4: Table S4. — Potential susceptibility genes for atherosclerosis. (XLSX 12 kb) [file 40246_2016_75_MOESM4_ESM.xlsx]

## Sheet: Table S4
Table S4. Potential susceptibility genes for atherosclerosis.
Gene name	Connections with known genes	Gene ID	Gene description
ELAVL1	148	1994	ELAV (embryonic lethal, abnormal vision, Drosophila)-like 1 (Hu antigen R)
SUMO2	108	6613	SMT3 suppressor of mif two 3 homolog 2 (S. cerevisiae)
EP300	107	2033	E1A binding protein p300
HDAC1	83	3065	histone deacetylase 1
HSP90AB1	83	3326	heat shock protein 90kDa alpha (cytosolic), class B member 1
HSPA1A	74	3303	heat shock 70kDa protein 1A
HSPA1B	74	3304	heat shock 70kDa protein 1B
SP1	73	6667	Sp1 transcription factor
CREBBP	73	1387	CREB binding protein
VCP	70	7415	valosin-containing protein
PRKDC	69	5591	protein kinase, DNA-activated, catalytic polypeptide
PIK3R1	67	5295	phosphoinositide-3-kinase, regulatory subunit 1 (alpha)
CALM2	66	805	calmodulin 2 (phosphorylase kinase, delta)
ACTB	66	60	actin, beta
CALM1	66	801	calmodulin 1 (phosphorylase kinase, delta)
CALM3	66	808	calmodulin 3 (phosphorylase kinase, delta)
CSNK2A1	64	1457	casein kinase 2, alpha 1 polypeptide
EEF1A1	63	1915	eukaryotic translation elongation factor 1 alpha 1
CTNNB1	62	1499	catenin (cadherin-associated protein), beta 1, 88kDa
CUL1	61	8454	cullin 1
TUBB	59	203068	tubulin, beta
SHC1	59	6464	SHC (Src homology 2 domain containing) transforming protein 1
TRAF2	59	7186	TNF receptor-associated factor 2
HSPA9	58	3313	heat shock 70kDa protein 9 (mortalin)
CUL3	56	8452	cullin 3
CAV1	56	857	caveolin 1, caveolae protein, 22kDa
NPM1	55	4869	nucleophosmin (nucleolar phosphoprotein B23, numatrin)
CBL	54	867	Cas-Br-M (murine) ecotropic retroviral transforming sequence
PRKCA	54	5578	protein kinase C, alpha
YWHAQ	54	10971	tyrosine 3-monooxygenase/tryptophan 5-monooxygenase activation protein, theta polypeptide
VHL	53	7428	von Hippel-Lindau tumor suppressor
GSK3B	53	2932	glycogen synthase kinase 3 beta
UBD	50	10537	ubiquitin D
XRCC6	50	2547	X-ray repair complementing defective repair in Chinese hamster cells 6
PTPN11	49	5781	protein tyrosine phosphatase, non-receptor type 11
CASP8	49	841	caspase 8, apoptosis-related cysteine peptidase
ATF2	48	1386	activating transcription factor 2
UBE2I	48	7329	ubiquitin-conjugating enzyme E2I (UBC9 homolog, yeast)
GAPDH	48	2597	glyceraldehyde-3-phosphate dehydrogenase
LCK	47	3932	lymphocyte-specific protein tyrosine kinase
HDAC2	47	3066	histone deacetylase 2
GABARAPL1	47	23710	GABA(A) receptor-associated protein like 1
PRKACA	46	5566	protein kinase, cAMP-dependent, catalytic, alpha
IKBKE	46	9641	inhibitor of kappa light polypeptide gene enhancer in B-cells, kinase epsilon
BAG3	46	9531	BCL2-associated athanogene 3
ARRB1	45	408	arrestin, beta 1
STUB1	45	10273	STIP1 homology and U-box containing protein 1
HDAC5	45	10014	histone deacetylase 5
HLA-B	44	3106	major histocompatibility complex, class I, B
ITGA4	44	3676	integrin, alpha 4 (antigen CD49D, alpha 4 subunit of VLA-4 receptor)
